# Supplementary material for: Comparison between chaotropic and detergent‐based sample preparation workflow in tendon for mass spectrometry analysis
Source: Proteomics. 2017 Jun 22;17(13-14):1700018. doi: 10.1002/pmic.201700018 (PMC5575552; doi:10.1002/pmic.201700018)
Supplement: Supplementary file 1 — Supporting Information material [file PMIC-17-na-s001.xlsx]

## Sheet: Legend 
Supplementary Table 1.
	Identified protein using GnHCl, Urea and RapiGest extraction

## Sheet: Protein in all three methods
		GnHCl				Urea				RapiGest
Protein description	ID	-10lgP	Coverage (%)	Peptides	Unique peptides	-10lgP	Coverage (%)	Peptides	Unique peptides	-10lgP	Peptides	Unique peptides	Coverage (%)
alpha-1-B glycoprotein	A1BG	123.67	13	4	4
alpha-2-macroglobulin	A2M	132.13	6	7	6	110.64	2	3	3
aggrecan	ACAN	158.69	4	7	7					216.35	20	20	10
acetyl-CoA acetyltransferase 1	ACAT1	90.6	7	2	2
actin, alpha 1, skeletal muscle	ACTA1					263.2	48	19	5
actin beta	ACTB	280.14	72	26	2
actin, alpha, cardiac muscle 1	ACTC1	254.13	60	23	8
actinin alpha 4	ACTN4	31.9	3	2	2	94.23	5	3	2
AE binding protein 1	AEBP1					91.63	3	3	3	133.24	6	6	6
adenosylhomocysteinase	AHCY	110.12	12	5	5
AHNAK nucleoprotein	AHNAK	163.98	4	14	14	201.43	8	22	22	219.17	17	17	7
aldo-keto reductase family 1 member A1	AKR1A1					115.05	14	4	4
albumin	ALB	280.34	55	42	42	270.33	34	27	27	102.87	4	4	5
aldehyde dehydrogenase 2 family (mitochondrial)	ALDH2	99.03	6	2	2
aldolase, fructose-bisphosphate A	ALDOA	146.55	41	10	10	222.43	37	10	9
aldolase, fructose-bisphosphate C	ALDOC	89.94	7	2	2	123.91	12	4	3
alpha-1-microglobulin/bikunin precursor	AMBP	167.44	21	8	8					96.24	3	3	4
angiopoietin like 7	ANGPTL7	187.16	33	12	12	129.45	14	6	6
annexin A1	ANXA1	212.34	57	17	17	276.38	56	22	22	136.26	4	4	13
annexin A11	ANXA11					80.03	7	3	2
annexin A2	ANXA2	259.05	59	21	21	341.44	78	34	34	205.05	9	9	35
annexin A4	ANXA4					228.73	40	12	12	115.31	3	3	13
annexin A5	ANXA5	91.01	8	2	2	183.6	26	8	8
annexin A6	ANXA6	101.5	8	4	4	103.17	6	4	4
annexin A7	ANXA7					176.72	17	7	7
annexin A8-like 1	ANXA8									85.73	2	2	9
apolipoprotein A1	APOA1	181.3	55	13	13	203.04	40	10	10
apolipoprotein A2	APOA2	66.86	21	2	2	91.64	36	3	3
apolipoprotein H	APOH	138.39	20	6	6	152.3	17	7	7
aquaporin 1 (Colton blood group)	AQP1									125.81	3	3	13
asporin	ASPN	183.04	31	10	10	236.57	41	14	14
atlastin GTPase 3	ATL3									102.28	2	2	7
ATP synthase, H+ transporting, mitochondrial F1 complex, alpha subunit 1, cardiac muscle	ATP5A1	197.14	35	15	15	187.27	22	10	10	141.49	6	6	16
ATP synthase, H+ transporting, mitochondrial F1 complex, beta polypeptide	ATP5B	191.2	30	10	10	253.46	39	14	14	76.15	2	2	5
ATP synthase, H+ transporting, mitochondrial F1 complex, gamma polypeptide 1	ATP5C1	100.54	5	2	2	81.09	5	2	2
ATP synthase, H+ transporting, mitochondrial Fo complex subunit D	ATP5H	88.24	19	2	2	141.28	29	4	4
ATP synthase, H+ transporting, mitochondrial F1 complex, O subunit	ATP5O					131.7	27	5	5
biglycan	BGN	250.32	56	20	19	295.59	67	28	27	219.14	14	14	39
complement component 2	C2	82.12	5	3	3
complement component 4B (Chido blood group)	C4A	83.62	2	3	3
caldesmon 1	CALD1					64.93	7	3	3
calmodulin 1	CALM1									101.65	2	2	16
calmodulin 1	CALM2									101.65	2	2	15
calmodulin 1	CALM3									101.65	2	2	15
adenylate cyclase associated protein 1	CAP1	70.9	10	3	3
capping actin protein, gelsolin like	CAPG	114.82	14	3	3	66.53	8	2	2
catalase	CAT	283.24	73	37	37	307.83	69	35	35	152.12	10	10	28
caveolin 1	CAV1									47.46	2	2	11
cadherin 13	CDH13									157.43	5	5	10
complement factor H	CFH	56.85	4	2	2
Liver carboxylesterase 1	CES1	81.6	4	4	3	127.29	5	7	7
complement factor I	CFI	106.87	6	3	3
cofilin 1	CFL1	118.94	32	3	3	145.6	42	5	5	88.8	3	3	32
chondroadherin	CHAD	190.5	30	8	8	207.79	27	9	9
cartilage intermediate layer protein	CILP	301.48	38	44	44	311.04	29	34	34	220.16	18	18	20
cartilage intermediate layer protein 2	CILP2	139.75	12	7	7	86.2	4	3	3	75.62	2	2	4
cytoskeleton associated protein 4	CKAP4									79.32	2	2	4
C-type lectin domain family 3 member B	CLEC3B	81.02	15	2	2
clusterin	CLU	239.57	33	20	20	280.95	33	21	21	146.78	7	7	12
collagen type XII alpha 1 chain	COL12A1	359.85	30	72	72	337.36	19	48	48	382.25	82	82	37
collagen type XIV alpha 1 chain	COL14A1	194.31	7	11	11	89.43	2	3	3	134.22	4	4	3
collagen type XV alpha 1 chain	COL15A1	129.14	4	5	5	104.44	2	3	3	109.09	2	2	2
collagen type XVIII alpha 1 chain	COL18A1	80.05	3	3	3	110.12	2	3	3
collagen type I alpha 1	COL1A1	257.59	22	22	21	219.72	19	18	18	285.71	40	38	37
collagen type I alpha 2 chain	COL1A2	280.55	30	26	26	251.1	17	17	17	381.09	51	50	48
collagen type III alpha 1 chain	COL3A1	231.67	19	19	18	207.36	10	11	11	247.91	14	14	13
collagen type V alpha 1	COL5A1	32.72	1	2	2					176.23	7	7	4
collagen type V alpha 2 chain	COL5A2									169.6	9	8	7
collagen type VI alpha 1	COL6A1	380.18	53	52	52	88.94	5	4	4	285.6	24	24	28
collagen type VI alpha 2	COL6A2	371.14	48	56	56	160.71	7	7	7	293.86	22	22	19
collagen type VI alpha 3 chain	COL6A3	460.76	47	148	148	287.06	11	31	31	385.63	71	71	25
cartilage oligomeric matrix protein	COMP	313.47	38	29	27	312	37	28	26	283.75	23	22	31
cytochrome c oxidase subunit 5A	COX5A					81.08	16	2	2
cytochrome c oxidase subunit 5B	COX5B					45.26	9	2	2
crystallin alpha B	CRYAB	227.49	53	13	13	246.87	53	14	14	142.25	4	4	32
cytochrome b5 reductase 3	CYB5R3	74.06	13	2	2					91.63	2	2	14
cytoplasmic FMR1 interacting protein 1	CYFIP1	37.63	2	2	2
decorin	DCN	305.6	71	34	33	374.9	67	41	40	280.69	24	24	55
desmin	DES					56.63	5	2	2
dihydropyrimidinase like 2	DPYSL2	194.79	41	17	13	174.4	21	11	7	91.15	4	3	12
dihydropyrimidinase like 3	DPYSL3	149.11	18	8	3					120.51	3	2	7
enoyl-CoA hydratase, short chain 1	ECHS1	86.69	17	3	3
extracellular matrix protein 1	ECM1	73.38	4	2	2
eukaryotic translation elongation factor 1 alpha 1	EEF1A1	180.09	39	13	13	136.93	16	6	6	95.91	3	3	10
eukaryotic translation elongation factor 2	EEF2	121.91	11	7	7
EGF containing fibulin like extracellular matrix protein 2	EFEMP2	57.33	8	2	2
elastin microfibril interfacer 1	EMILIN1	258.98	24	23	23	60.9	2	2	2
enolase 1	ENO1	173.41	32	9	9	101.79	14	5	5
fibulin 1	FBLN1	145.69	16	9	9	156.24	13	9	9
fibulin 2	FBLN2	165.05	9	9	9	204.01	9	9	9	98.08	2	2	2
fibrillin 1	FBN1									163.82	12	12	4
fibrinogen alpha chain	FGA	125.7	9	5	5	152.92	7	5	5
fibrinogen beta chain	FGB	128.15	11	5	5	75.76	7	3	3
fibrinogen gamma chain	FGG	137.2	16	5	5	165.67	23	7	7
filamin A	FLNA	215.52	12	25	24	94.48	3	7	7	243.53	18	18	9
fibromodulin	FMOD	231.05	38	14	14	234.64	37	12	11	186.89	12	12	29
fibronectin 1	FN1	383.87	40	71	71	390.35	31	55	55	380	63	63	35
glyceraldehyde-3-phosphate dehydrogenase	GAPDH	244.75	55	15	15	247.43	51	15	15	133.35	5	5	19
GDP dissociation inhibitor 2	GDI2	132.12	23	6	3
GLI pathogenesis related 2	GLIPR2									91.73	2	2	17
glutamate dehydrogenase 1	GLUD1	59.61	10	3	3	44.56	5	2	2
G protein subunit beta 1	GNB1	100.27	6	2	2
G protein subunit beta 2	GNB2	100.27	6	2	2
G protein subunit beta 4	GNB4	100.27	6	2	2
glucose-6-phosphate isomerase	GPI	78.97	6	2	2
Endoplasmin	GRP94	126.82	7	5	4
gelsolin	GSN	245.99	34	20	20	244.76	26	14	14	87.47	2	2	5
H2A histone family member J	H2AFJ									67.53	2	2	9
H2A histone family member V	H2AFV	124.28	31	4	2	120.05	31	4	2
H3 histone, family 3A	H3F3B	138.85	57	9	9	149.41	39	12	12	98.44	5	5	21
hydroxyacyl-CoA dehydrogenase	HADH	80.83	8	2	2
hydroxyacyl-CoA dehydrogenase/3-ketoacyl-CoA thiolase/enoyl-CoA hydratase (trifunctional protein), alpha subunit	HADHA	108.92	8	4	4
hyaluronan and proteoglycan link protein 1	HAPLN1	180.74	33	12	12	100.45	11	4	4	129.69	4	4	14
hemoglobin subunit alpha	HBA	177.19	91	10	10	186.73	54	9	7
hemoglobin subunit beta	HBB	240.55	88	11	11	254.96	82	12	12
histone cluster 1, H1c	HIST1H1C	189.69	25	9	9	223.27	34	12	12
histone cluster 1, H2ab	HIST1H2AB									67.53	2	2	9
histone cluster 1, H2ad	HIST1H2AD									67.53	2	2	9
histone cluster 1, H2ae	HIST1H2AE									67.53	2	2	9
histone cluster 1, H2ag	HIST1H2AG									67.53	2	2	9
histone cluster 1, H2ah	HIST1H2AH									67.53	2	2	9
histone cluster 1, H2aj	HIST1H2AJ									67.53	2	2	9
histone cluster 1, H2B	HIST1H2B	185.13	63	10	2
histone cluster 1, H2bk	HIST1H2BK	185.13	63	10	2
histone cluster 1, H4	HIST1H4	204.53	65	12	12	229.5	59	12	12
histone cluster 2, H2aa3	HIST2H2AA3									67.53	2	2	9
histone cluster 2, H2aa3	HIST2H2AA4	149.54	58	7	2	172.99	63	9	2	67.53	2	2	9
histone cluster 2, H2ab	HIST2H2AB	124.46	35	5	3	129.61	40	6	3	67.53	2	2	9
histone cluster 2, H3d	HIST2H3D					149.41	43	12	12	98.44	5	5	24
histone cluster 3, H2a	HIST3H2A									67.53	2	2	9
histone cluster 3, H2bb	HIST3H2BB					236.67	82	15	4
histone cluster 3, H3	HIST3H3					149.41	39	12	12	98.44	5	5	21
hexokinase 1	HK1	59.08	3	2	2
high mobility group box 1	HMGB1	142.62	36	8	8	128.44	25	6	6
heterogeneous nuclear ribonucleoprotein A2/B1	HNRNPA2B1					48.83	7	2	2
heterogeneous nuclear ribonucleoprotein A3	HNRNPA3	68.14	9	2	2
heterogeneous nuclear ribonucleoprotein D	HNRNPD	103.26	14	3	3	58.45	9	2	2
heterogeneous nuclear ribonucleoprotein H1 (H)	HNRNPH1	85.67	8	3	3
heterogeneous nuclear ribonucleoprotein K	HNRNPK	101.06	12	4	4	69.26	5	2	2
heterogeneous nuclear ribonucleoprotein M	HNRNPM	118.76	8	5	5
heterogeneous nuclear ribonucleoprotein U	HNRNPU	86.24	5	2	2
haptoglobin	HP	65.11	7	2	2
heterochromatin protein 1 binding protein 3	HP1BP3	71.94	6	2	2
hydroxysteroid 17-beta dehydrogenase 10	HSD17B10	139.17	25	4	4	147.05	30	5	5
heat shock protein family A (Hsp70) member 1A	HSPA1A	241.91	27	16	11	223.74	17	10	8	100.28	5	3	7
heat shock protein family A (Hsp70) member 1 like	HSPA1L									100.28	5	3	7
heat shock protein family A (Hsp70) member 5	HSPA5	157.35	15	7	6	128.9	11	5	5	131.08	3	3	7
heat shock protein family A (Hsp70) member 8	HSPA8	160.84	16	8	6	112.62	8	4	2
heat shock protein family B (small) member 1	HSPB1	178.52	56	8	8	198.31	48	7	7	168.32	4	4	34
heat shock protein family B (small) member 6	HSPB6	89.85	24	3	3
heat shock protein family D (Hsp60) member 1	HSPD1	110.79	12	4	4
heat shock protein family E (Hsp10) member 1	HSPE1					102.48	21	2	2
heparan sulfate proteoglycan 2	HSPG2	260.68	8	29	29	245.4	6	24	24	214.01	11	11	3
HtrA serine peptidase 1	HTRA1	180.76	43	10	10	191.31	37	11	11	140.49	4	4	21
Ig lambda chain V-I region BL2	IGLV1-51					83.76	9	2	2
insulin like growth factor binding protein 6	IGFBP6	82.3	12	2	2
Immunoglobulin gamma 1 heavy chain constant region	IGHC1	153.12	25	7	6	101.04	9	3	3
IgG heavy chian constant region	IGHG5									71.47	2	2	5
immunoglobulin heavy constant mu	IGHG6									53.21	2	2	8
immunoglobulin lambda constant 3 (Kern-Oz+ marker)	IGHM	144.58	17	7	7
immunoglobulin lambda like polypeptide 1	IGLC3					153.55	33	4	4
Immunoglobulin lambda-like polypeptide 5	IGLL5	138.76	62	4	3
IQ motif containing GTPase activating protein 1	IQGAP1									49.75	2	2	2
integrin subunit alpha V	ITGAV									80.22	2	2	3
integrin subunit beta 1	ITGB1									73.69	2	2	4
inter-alpha-trypsin inhibitor heavy chain 1	ITIH1	234.51	24	17	17	253.33	20	17	17	167.2	5	5	11
inter-alpha-trypsin inhibitor heavy chain 2	ITIH2	132.14	10	8	8	188.04	10	8	8	96.94	3	3	4
inter-alpha-trypsin inhibitor heavy chain family member 5	ITIH5	101.1	3	2	2	79.74	3	2	2
keratocan	KERA	162.68	19	9	9	111.35	10	4	4
keratin 1	KRT1	98.29	5	3	3					138.8	5	4	6
keratin 10	KRT10									130.22	5	3	12
keratin 16	KRT16									102.56	4	2	11
keratin 5	KRT5	88.27	3	2	2
keratin 6A	KRT6A	88.27	3	2	2
keratin 75	KRT75	88.27	3	2	2
laminin subunit beta 2	LAMB2	155.02	7	9	9					63.91	2	2	2
lactate dehydrogenase A	LDHA	110.72	21	6	5
lactate dehydrogenase B	LDHB	73.18	8	3	2
lectin, galactoside binding soluble 3	LGALS3	147.53	34	7	7	164.19	37	9	9
LIM and cysteine rich domains 1	LMCD1	71.45	7	2	2
lamin A/C	LMNA	309.73	66	46	46	358.41	70	54	52	291.62	29	28	38
lamin B2	LMNB2					124.84	6	4	2
lysyl oxidase	LOX	161.6	45	8	8	215.25	48	9	9	95.19	3	3	28
LDL receptor related protein associated protein 1	LRPAP1					60.33	9	3	3
latent transforming growth factor beta binding protein 2	LTBP2					105.75	3	5	5
lumican	LUM	249.51	53	19	19	281.69	57	23	22	214.82	15	15	38
lysozyme	LYZ	151.48	58	8	8	186.45	43	7	7
MAM domain containing 2	MAMDC2	50.48	3	2	2	127.34	5	3	3	77.58	2	2	3
microtubule associated protein 4	MAP4					112.35	12	5	5
malate dehydrogenase 2	MDH2	166.31	37	8	8	112.55	15	4	4
methyl-CpG binding protein 2	MECP2					84.99	7	3	3
microfibrillar associated protein 4	MFAP4	74.62	10	2	2
milk fat globule-EGF factor 8 protein	MFGE8	230.94	38	16	16	238.47	40	16	16	180.07	8	8	21
matrix Gla protein	MGP	106.8	23	2	2	145.39	23	2	2
moesin	MSN	171.36	24	14	14	115.6	6	4	4
methylenetetrahydrofolate dehydrogenase, cyclohydrolase and formyltetrahydrofolate synthetase 1	MTHFD1	72.8	3	2	2
myosin, heavy chain 10, non-muscle	MYH10	74.33	3	4	2					148.84	9	7	6
myosin heavy chain 11	MYH11	104.98	3	4	2
myosin, heavy chain 9, non-muscle	MYH9	206.65	12	17	14	196.06	8	11	9	186.57	9	7	6
myosin light chain 3	MYL3					82	10	2	2
myosin light chain 6	MYL6									107.58	3	2	27
myosin IC	MYO1C	110.92	5	4	4
myocilin	MYOC	245.96	41	26	26	197.33	30	15	15	189.08	11	11	23
nucleolin	NCL	124.35	13	5	5	149.4	13	7	7
nidogen 2	NID2	112.14	5	3	3	126.29	8	5	5	89.1	2	2	3
NME1-NME2 readthrough	NME1-NME2	77.13	12	2	2	64.8	12	2	2
osteoglycin	OGN	227.51	42	15	15	257.68	42	16	16	194.48	8	8	21
olfactomedin like 1	OLFML1					39.8	5	2	2
olfactomedin like 3	OLFML3	78.7	4	2	2	63.6	4	2	2
prolyl 4-hydroxylase subunit beta	P4HB									104.03	5	5	15
phosphoribosylaminoimidazole carboxylase; phosphoribosylaminoimidazolesuccinocarboxamide synthase	PAICS									87.18	2	2	8
procollagen C-endopeptidase enhancer	PCOLCE	118.7	12	4	4	107.85	8	3	3
procollagen C-endopeptidase enhancer 2	PCOLCE2	106.1	14	4	4	51.52	4	2	2
pyruvate dehydrogenase (lipoamide) beta	PDHB	84.78	8	2	2
protein disulfide isomerase family A member 3	PDIA3	178.73	29	12	12	149.03	13	6	6
protein disulfide isomerase family A member 6	PDIA6	74.79	5	2	2
phosphatidylethanolamine binding protein 1	PEBP1	143.49	47	6	6	167.75	33	5	5
penta-EF-hand domain containing 1	PEF1	64.87	9	2	2
profilin 1	PFN1					170.77	51	6	6
phosphoglycerate kinase 1	PGK1	107.77	13	4	4	116.5	13	4	3
phosphoglucomutase 1	PGM1	46.73	5	2	2
prohibitin	PHB					67.79	10	2	2
prohibitin 2	PHB2					103.32	11	3	3
pyruvate kinase, muscle	PKM	255.19	41	21	21	130.95	10	4	4	108.96	4	4	11
plectin	PLEC	183.47	7	24	24	99.4	1	7	7	127.77	5	5	1
plasminogen	PLG	103.31	5	4	4	86.53	3	2	2
plastin 3	PLS3	91.46	3	2	2
purine nucleoside phosphorylase	PNP	160.84	36	9	4	155.6	20	5	2
peptidylprolyl isomerase A	PPIA	85.95	27	3	3	129.31	37	4	4
peptidylprolyl isomerase B	PPIB	156.79	36	8	8	181.87	48	10	10
peroxiredoxin 1	PRDX1	129.61	21	5	5	96.02	16	3	3
peroxiredoxin 6	PRDX6	44.42	13	3	3
proline and arginine rich end leucine rich repeat protein	PRELP	272.61	59	22	22	327.42	65	34	34	193.15	12	12	31
protein kinase C delta binding protein	PRKCDBP					79.73	19	2	2	70.66	2	2	19
polypyrimidine tract binding protein 1	PTBP1	51.85	6	2	2
polymerase I and transcript release factor	PTRF	156.88	13	7	7	211.68	31	16	16	136.03	3	3	10
quiescin sulfhydryl oxidase 1	QSOX1	80.38	4	3	3	52.11	3	2	2
RAB5B, member RAS oncogene family	RAB5B	71.58	12	2	2
RAP1A, member of RAS oncogene family	RAP1A	71.14	12	2	2
RAP1B, member of RAS oncogene family	RAP1B	71.14	12	2	2
retinoic acid receptor responder 2	RARRES2					105.15	18	2	2
RNA binding motif (RNP1, RRM) protein 3	RBM3	64.32	27	3	3					81.33	3	3	24
RNA binding motif protein, X-linked	RBMX					50.63	4	2	2
Lithostathine-1	REG1					55.38	38	2	2
ribonuclease A family member 4	RNASE4					74.36	28	3	3
ribosomal protein L10a	RPL10A	66.15	10	2	2
ribosomal protein L11	RPL11	126.9	19	3	3
ribosomal protein L12	RPL12	80.69	15	2	2
ribosomal protein L13	RPL13	106.86	24	5	5
ribosomal protein L14	RPL14	98.05	10	2	2
ribosomal protein L18	RPL18	107.74	18	3	3
ribosomal protein L18a	RPL18A	63.74	11	2	2
ribosomal protein L22	RPL22	82.29	19	2	2
ribosomal protein L23	RPL23	72.4	38	2	2
ribosomal protein L23a	RPL23A	64.76	17	2	2	68.31	24	3	3
ribosomal protein L24	RPL24	114.13	19	3	3
ribosomal protein L26	RPL26					57.93	12	2	2
ribosomal protein L26 like 1	RPL26L1					57.93	12	2	2
ribosomal protein L27	RPL27	63.09	12	2	2	74.62	12	2	2
ribosomal protein L30	RPL30	68.97	24	2	2
ribosomal protein L31	RPL31					70.57	17	2	2
ribosomal protein L4	RPL4	110	11	4	4
ribosomal protein L6	RPL6	87.58	16	4	4
ribosomal protein L7	RPL7	111.6	17	4	4
ribosomal protein L7a	RPL7A	75.97	14	2	2
ribosomal protein S11	RPS11	88.99	18	3	3
ribosomal protein S16	RPS16	66.81	16	3	3
ribosomal protein S17	RPS17					71.58	15	2	2
ribosomal protein S17	RPS17L					71.58	15	2	2
ribosomal protein S18	RPS18	68.52	24	2	2
ribosomal protein S19	RPS19	71.41	19	3	3	104.39	35	7	6
ribosomal protein S2	RPS2	96.82	11	3	3
ribosomal protein S24	RPS24	71.78	21	2	2	95.31	21	2	2
ribosomal protein S25	RPS25	101.21	32	4	4	74.63	15	2	2
ribosomal protein S3	RPS3	140.75	39	7	7					86.78	2	2	12
ribosomal protein S3A	RPS3A	66.1	10	3	3
ribosomal protein S7	RPS7					69.58	25	4	4
ribosomal protein S9	RPS9	96.34	26	5	5
ribosome binding protein 1	RRBP1	92.47	2	2	2	61.33	2	2	2
S100 calcium binding protein A10	S100A10	89.77	28	2	2	92.96	37	3	3
S100 calcium binding protein A11	S100A11	108.94	36	4	4	77.97	19	2	2
S100 calcium binding protein A4	S100A4	128.55	40	6	6	140.77	49	7	7
syndecan binding protein	SDCBP	102.34	15	3	3
succinate dehydrogenase complex iron sulfur subunit B	SDHB	60.75	8	2	2
selenium binding protein 1	SELENBP1	116.87	12	4	4
septin 2	SEPT2	107.64	10	3	3	89	12	3	3
septin 7	SEPT7	127.56	18	5	5
serpin family A member 10	SERPINA10	88.9	19	4	4
serpin family C member 1	SERPINC1	134.67	18	7	7
serpin family E member 2	SERPINE2	75.43	10	3	3
serpin family F member 1	SERPINF1	211.67	44	15	15	229.34	40	15	15	147.86	6	6	19
serpin family H member 1	SERPINH1	186.31	27	8	8	211.14	27	8	8
SH3 domain binding glutamate rich protein like 3	SH3BGRL3									68.63	2	2	23
SH3 domain containing GRB2 like 2, endophilin A1	SH3GL2					78.14	9	2	2
small nuclear ribonucleoprotein D3 polypeptide	SNRPD3	61.41	15	2	2	57.31	15	2	2
superoxide dismutase 2, mitochondrial	SOD2	165.6	41	7	7	162.02	34	6	6
spondin 2	SPON2					51.8	5	2	2
spectrin alpha, non-erythrocytic 1	SPTAN1					136.1	2	3	3
spectrin beta, non-erythrocytic 1	SPTBN1									61.19	2	2	1
sorcin	SRI					52.18	11	2	2
transgelin	TAGLN	93.93	19	4	4
transgelin 2	TAGLN2	133.98	28	5	5	116.39	22	3	3
transferrin	TF	211.7	33	21	3	104.33	6	4	4
transforming growth factor beta induced	TGFBI	256.41	49	25	25	72.34	5	3	3
thrombospondin 1	THBS1	319.26	40	44	43	282.31	27	29	28	238.11	23	22	18
thrombospondin 4	THBS4	321.38	38	35	32	337.59	30	26	23	270.57	16	14	18
TIMP metallopeptidase inhibitor 3	TIMP3	101.02	15	3	3	139.19	25	5	5
tubulointerstitial nephritis antigen like 1	TINAGL1	137.61	17	6	6	145.76	13	5	5
transketolase	TKT	66.63	6	3	3
talin 1	TLN1	205.26	9	14	14	72.52	1	2	2
transmembrane p24 trafficking protein 10	TMED10									84.29	2	2	7
tenascin C	TNC	165.73	6	11	11	174.63	4	9	9	187.59	11	11	7
tenomodulin	TNMD	72.73	9	2	2
tenascin N	TNN									179.61	8	8	12
troponin I1, slow skeletal type	TNNI1					75.8	14	3	3
tenascin XB	TNXB	129.03	2	7	7	116.05	2	8	8	146.38	6	6	2
triosephosphate isomerase 1	TPI1	124.33	20	4	4	163.96	24	5	5
tropomyosin 2 (beta)	TPM2									112.69	6	3	20
tropomyosin 4	TPM4									101.97	5	3	18
titin	TTN					53.12	0	2	2
tubulin alpha 1a	TUBA1A									148.32	5	5	17
tubulin alpha 1b	TUBA1B									148.32	5	5	17
tubulin alpha 1c	TUBA1C									148.32	5	5	17
tubulin alpha 1d	TUBA1D									148.32	5	5	17
tubulin beta class I	TUBB	249.6	55	19	4					93.84	2	2	7
tubulin beta 2B class IIb	TUBB2B	226.36	46	16	3
tubulin beta 6 class V	TUBB6	179.05	30	9	2
thymidine phosphorylase	TYMP	79.55	8	2	2
ubiquitin like modifier activating enzyme 1	UBA1	71.12	2	2	2
ubiquinol-cytochrome c reductase core protein II	UQCRC2					78.2	8	3	3
versican	VCAN									102.26	2	2	4
vinculin	VCL	98.4	3	3	3
valosin containing protein	VCP	123.97	13	7	7	104.61	3	2	2
voltage dependent anion channel 2	VDAC2	96.92	17	4	4
vimentin	VIM	138.72	24	6	6	130.86	17	5	5	258.81	25	24	66
vitrin	VIT					37.05	3	2	2
vitronectin	VTN	124.52	11	4	4					97.43	4	4	10
WD repeat domain 1	WDR1	89.67	6	3	3
xanthine dehydrogenase	XDH	114.95	4	4	3
tyrosine 3-monooxygenase/tryptophan 5-monooxygenase activation protein beta	YWHAB									54.5	2	2	10

## Sheet: Proteins in just GnHCl 
Protein	Description	Accession	-10lgP	Coverage (%)	#Peptides	#Unique	Protein Group	Protein ID	PTM	Avg. Mass
			Guanidine	Guanidine	Guanidine	Guanidine
A1BG	Alpha-1B-glycoprotein OS=Equus caballus GN=A1BG PE=4 SV=1	F6VJR6	123.67	13	4	4	179	9536		54081
A2M	Uncharacterized protein (Fragment) OS=Equus caballus GN=A2M PE=4 SV=1	F6R942	132.13	6	7	6	162	228	Carbamidomethylation	162454
ACAN	Uncharacterized protein OS=Equus caballus GN=ACAN PE=4 SV=1	F7C3C6	158.69	4	7	7	83	7942	Carbamidomethylation; Oxidation or Hydroxylation	220883
ACAT1	Uncharacterized protein (Fragment) OS=Equus caballus GN=ACAT1 PE=3 SV=1	F7CE45	90.6	7	2	2	203	405		42846
ACTB	Actin cytoplasmic 1 (Fragment) OS=Equus caballus GN=ACTB PE=3 SV=1	F6T3Y8	280.14	72	26	2	16	32	Carbamidomethylation; Oxidation (M)	40673
ACTC1	Uncharacterized protein OS=Equus caballus GN=ACTC1 PE=3 SV=1	F6R1X9	254.13	60	23	8	23	49	Oxidation (M)	42019
ACTN4	Uncharacterized protein (Fragment) OS=Equus caballus GN=ACTN4 PE=4 SV=1	F6YV53	31.9	3	2	2	336	237		86530
AHCY	Adenosylhomocysteinase OS=Equus caballus GN=LOC100054381 PE=3 SV=1	F6VIG9	110.12	12	5	5	185	9529		47675
AHNAK	Uncharacterized protein (Fragment) OS=Equus caballus GN=AHNAK PE=4 SV=1	F7AJD4	163.98	4	14	14	73	45	Oxidation (M); Oxidation or Hydroxylation	408009
ALB	Serum albumin OS=Equus caballus GN=ALB PE=4 SV=1	F7BAY6	280.34	55	42	42	14	17	Carbamidomethylation; Oxidation or Hydroxylation	68372
ALDH2	Aldehyde dehydrogenase mitochondrial (Fragment) OS=Equus caballus GN=ALDH2 PE=3 SV=1	F6SL95	99.03	6	2	2	261	342		54488
ALDOA	Fructose-bisphosphate aldolase (Fragment) OS=Equus caballus GN=ALDOA PE=3 SV=1	F6SX98	146.55	41	10	10	92	65	Carbamidomethylation	41171
ALDOC	Fructose-bisphosphate aldolase (Fragment) OS=Equus caballus GN=ALDOC PE=3 SV=1	F6ZP69	89.94	7	2	2	204	209		39467
AMBP	Uncharacterized protein OS=Equus caballus GN=AMBP PE=4 SV=1	F6UZH0	167.44	21	8	8	78	469	Carbamidomethylation; Oxidation (M)	39010
ANGPTL7	Uncharacterized protein OS=Equus caballus GN=ANGPTL7 PE=4 SV=1	F7DQI1	187.16	33	12	12	74	181	Carbamidomethylation	39793
ANXA1	Annexin A1 OS=Equus caballus GN=ANXA1 PE=2 SV=3	Q8HZM6	212.34	57	17	17	47	19	Carbamidomethylation	38737
ANXA2	Annexin OS=Equus caballus GN=ANXA2 PE=2 SV=1	F6ZI51	259.05	59	21	21	25	1	Carbamidomethylation; Oxidation (M)	38598
ANXA5	Annexin (Fragment) OS=Equus caballus GN=ANXA5 PE=3 SV=1	F7CL15	91.01	8	2	2	201	112		35997
ANXA6	Annexin OS=Equus caballus GN=ANXA6 PE=3 SV=1	F6W787	101.5	8	4	4	154	210		72287
APOA1	Uncharacterized protein OS=Equus caballus GN=APOA1 PE=4 SV=1	F6Z2L5	181.3	55	13	13	75	82		30330
APOA2	Apolipoprotein A-II OS=Equus caballus GN=APOA2 PE=4 SV=1	F6RM73	66.86	21	2	2	267	232		11289
APOH	Uncharacterized protein OS=Equus caballus GN=APOH PE=4 SV=1	F6Z041	138.39	20	6	6	117	141	Carbamidomethylation	38537
ASPN	Uncharacterized protein OS=Equus caballus GN=ASPN PE=4 SV=1	F7E284	183.04	31	10	10	81	51	Carbamidomethylation	42221
ATP5A1	ATP synthase subunit alpha OS=Equus caballus GN=ATP5A1 PE=3 SV=1	F6XUJ2	197.14	35	15	15	60	87		59636
ATP5B	ATP synthase subunit beta OS=Equus caballus GN=ATP5B PE=3 SV=1	F6U187	191.2	30	10	10	72	33	Oxidation (M)	56258
ATP5C1	Uncharacterized protein OS=Equus caballus GN=ATP5C1 PE=4 SV=1	F6SJM8	100.54	5	2	2	212	314		53900
ATP5H	Uncharacterized protein OS=Equus caballus GN=ATP5H PE=4 SV=1	F6YAZ0	88.24	19	2	2	198	205		18532
BGN	Biglycan OS=Equus caballus GN=BGN PE=2 SV=1	O46403	250.32	56	20	19	19	16	Carbamidomethylation; Oxidation (M); Oxidation or Hydroxylation	41925
C2	Uncharacterized protein (Fragment) OS=Equus caballus GN=C2 PE=3 SV=1	F6PPQ0	82.12	5	3	3	215	371		82400
C4A	Uncharacterized protein (Fragment) OS=Equus caballus GN=C4A PE=4 SV=1	F6XSF7	83.62	2	3	3	189	933		193017
CAP1	Adenylyl cyclase-associated protein OS=Equus caballus GN=CAP1 PE=3 SV=1	F6SRP7	70.9	10	3	3	200	9552		51445
CAPG	Uncharacterized protein OS=Equus caballus GN=CAPG PE=4 SV=1	F7D144	114.82	14	3	3	199	277		38761
CAT	Catalase (Fragment) OS=Equus caballus GN=CAT PE=3 SV=1	F7D854	283.24	73	37	37	11	7	Carbamidomethylation; Oxidation (M); Oxidation or Hydroxylation	57298
CES	Carboxylic ester hydrolase OS=Equus caballus GN=LOC100051065 PE=3 SV=1	F6PRI5	56.85	4	2	2	329	9574		62038
CFH	Uncharacterized protein OS=Equus caballus GN=CFH PE=4 SV=1	F6ZR63	81.6	4	4	3	174	127	Carbamidomethylation; Oxidation (M)	140685
CFI	Uncharacterized protein (Fragment) OS=Equus caballus GN=CFI PE=3 SV=1	F7APU2	106.87	6	3	3	225	8012	Carbamidomethylation	62653
CFL1	Uncharacterized protein OS=Equus caballus GN=CFL1 PE=4 SV=1	F7DXG8	118.94	32	3	3	151	165		18502
CHAD	Uncharacterized protein OS=Equus caballus GN=CHAD PE=4 SV=1	F6WD70	190.5	30	8	8	101	83	Carbamidomethylation	40506
CILP	Uncharacterized protein OS=Equus caballus GN=CILP PE=4 SV=1	F7C2J3	301.48	38	44	44	10	10	Carbamidomethylation; Oxidation (M); Oxidation or Hydroxylation	132800
CILP2	Uncharacterized protein OS=Equus caballus GN=CILP2 PE=4 SV=1	F7CCP9	139.75	12	7	7	142	255		65709
CLEC3B	Uncharacterized protein OS=Equus caballus GN=CLEC3B PE=4 SV=1	F7AW05	81.02	15	2	2	323	9567	Carbamidomethylation	22268
CLU	Clusterin OS=Equus caballus GN=CLU PE=2 SV=1	Q29482	239.57	33	20	20	27	31	Oxidation (M)	52154
COL12A1	Uncharacterized protein OS=Equus caballus GN=COL12A1 PE=4 SV=1	F6QD89	359.85	30	72	72	6	12	Carbamidomethylation; Oxidation (M); Oxidation or Hydroxylation	339321
COL14A1	Uncharacterized protein OS=Equus caballus GN=COL14A1 PE=4 SV=1	F6ZNX3	194.31	7	11	11	113	211	Oxidation (M); Oxidation or Hydroxylation	192866
COL15A1	Uncharacterized protein (Fragment) OS=Equus caballus GN=COL15A1 PE=4 SV=1	F6Q978	129.14	4	5	5	126	219		137093
COL18A1	Uncharacterized protein (Fragment) OS=Equus caballus GN=COL18A1 PE=4 SV=1	F6XHX6	80.05	3	3	3	176	217		111321
COL1A1	Uncharacterized protein OS=Equus caballus GN=COL1A1 PE=4 SV=1	F6VUP8	257.59	22	22	21	38	26	Oxidation (M); Oxidation or Hydroxylation	140218
COL1A2	Uncharacterized protein OS=Equus caballus GN=COL1A2 PE=4 SV=1	F6RTI8	280.55	30	26	26	32	34	Oxidation (M); Oxidation or Hydroxylation	128115
COL3A1	Uncharacterized protein OS=Equus caballus GN=COL3A1 PE=4 SV=1	F6R4Y3	231.67	19	19	18	50	70	Oxidation (M); Oxidation or Hydroxylation	140711
COL5A1	Uncharacterized protein (Fragment) OS=Equus caballus GN=COL5A1 PE=4 SV=1	F7BCA1	32.72	1	2	2	207	7949	Oxidation or Hydroxylation	164169
COL6A1	Uncharacterized protein OS=Equus caballus GN=COL6A1 PE=4 SV=1	F6UW03	380.18	53	52	52	3	208	Carbamidomethylation; Oxidation (M); Oxidation or Hydroxylation	108972
COL6A2	Uncharacterized protein (Fragment) OS=Equus caballus GN=COL6A2 PE=4 SV=1	F7CGV8	371.14	48	56	56	5	121	Carbamidomethylation; Oxidation (M); Oxidation or Hydroxylation	104598
COL6A3	Uncharacterized protein OS=Equus caballus GN=COL6A3 PE=4 SV=1	F6QAT0	460.76	47	148	148	1	13	Carbamidomethylation; Oxidation (M); Oxidation or Hydroxylation	340859
COMP	Uncharacterized protein OS=Equus caballus GN=COMP PE=4 SV=1	F6U3D3	313.47	38	29	27	9	15	Carbamidomethylation; Oxidation (M); Oxidation or Hydroxylation	82161
CRYAB	Uncharacterized protein OS=Equus caballus GN=CRYAB PE=3 SV=1	F6SYI2	227.49	53	13	13	40	98	Oxidation (M)	19996
CYB5R3	Uncharacterized protein (Fragment) OS=Equus caballus GN=CYB5R3 PE=4 SV=1	F6TGW9	74.06	13	2	2	308	479		33518
CYFIP1	Uncharacterized protein OS=Equus caballus GN=CYFIP1 PE=4 SV=1	F6SLX2	37.63	2	2	2	238	589	Oxidation (M)	144966
DCN	Decorin OS=Equus caballus GN=DCN PE=2 SV=1	O46542	305.6	71	34	33	2	3	Carbamidomethylation; Oxidation (M); Oxidation or Hydroxylation	39939
DPYSL2	Uncharacterized protein OS=Equus caballus GN=DPYSL2 PE=4 SV=1	F7B320	194.79	41	17	13	63	81	Carbamidomethylation; Oxidation or Hydroxylation	62292
DPYSL3	Uncharacterized protein OS=Equus caballus GN=DPYSL3 PE=4 SV=1	F6WC66	149.11	18	8	3	102	168	Oxidation or Hydroxylation	61943
ECHS1	Uncharacterized protein (Fragment) OS=Equus caballus GN=ECHS1 PE=3 SV=1	F6QV70	86.69	17	3	3	187	9550	Carbamidomethylation	28613
ECM1	Uncharacterized protein OS=Equus caballus GN=ECM1 PE=4 SV=1	F6QYS3	73.38	4	2	2	244	484		60828
EEF1A1	Elongation factor 1-alpha 1 OS=Equus caballus GN=EEF1A1 PE=2 SV=1	A2Q0Z0	180.09	39	13	13	64	152	Carbamidomethylation; Oxidation (M); Oxidation or Hydroxylation	50125
EEF2	Uncharacterized protein (Fragment) OS=Equus caballus GN=EEF2 PE=4 SV=1	F6UUS3	121.91	11	7	7	97	9526	Carbamidomethylation; Oxidation or Hydroxylation	95036
EFEMP2	Uncharacterized protein OS=Equus caballus GN=EFEMP2 PE=4 SV=1	F6T962	57.33	8	2	2	334	9584		49439
EMILIN1	Uncharacterized protein OS=Equus caballus GN=EMILIN1 PE=4 SV=1	F6SMZ4	258.98	24	23	23	43	329	Carbamidomethylation; Oxidation or Hydroxylation	107281
ENO1	Enolase 1 OS=Equus caballus GN=ENO1 PE=2 SV=1	F6V7C1	173.41	32	9	9	85	183	Carbamidomethylation; Oxidation (M)	47140
FBLN1	Uncharacterized protein (Fragment) OS=Equus caballus GN=FBLN1 PE=4 SV=1	F7ABC9	145.69	16	9	9	121	91	Carbamidomethylation	75447
FBLN2	Uncharacterized protein (Fragment) OS=Equus caballus GN=FBLN2 PE=4 SV=1	F6YCN2	165.05	9	9	9	105	89	Carbamidomethylation	125348
FGA	Fibrinogen alpha chain OS=Equus caballus GN=FGA PE=4 SV=1	F6RUZ6	125.7	9	5	5	127	188		87776
FGB	Fibrinogen beta chain (Fragment) OS=Equus caballus GN=FGB PE=4 SV=1	F6PH38	128.15	11	5	5	178	262		55718
FGG	Uncharacterized protein OS=Equus caballus GN=FGG PE=4 SV=1	F6W2Y1	137.2	16	5	5	165	111		49796
FLNA	Uncharacterized protein OS=Equus caballus GN=FLNA PE=4 SV=1	F7BGS8	215.52	12	25	24	48	131	Carbamidomethylation; Oxidation (M)	280000
FMOD	Fibromodulin OS=Equus caballus GN=FMOD PE=2 SV=1	A2Q126	231.05	38	14	14	22	72	Carbamidomethylation; Oxidation (M); Oxidation or Hydroxylation	43035
FN1	Fibronectin OS=Equus caballus GN=FN1 PE=4 SV=1	F7CN05	383.87	40	71	71	7	4	Carbamidomethylation; Oxidation (M); Oxidation or Hydroxylation	252553
GAPDH	Glyceraldehyde-3-phosphate dehydrogenase OS=Equus caballus GN=LOC100054877 PE=3 SV=1	F6YV40	244.75	55	15	15	52	53	Carbamidomethylation; Oxidation (M); Oxidation or Hydroxylation	35824
GDI2	Uncharacterized protein (Fragment) OS=Equus caballus GN=GDI2 PE=4 SV=1	F6Z4J4	132.12	23	6	3	141	9527		49035
GNB1	Uncharacterized protein OS=Equus caballus GN=GNB1 PE=4 SV=1	F6YL06	100.27	6	2	2	221	361		37347
GNB2	Uncharacterized protein OS=Equus caballus GN=GNB2 PE=4 SV=1	F6WQ61	100.27	6	2	2	221	360		37331
GNB4	Uncharacterized protein OS=Equus caballus GN=GNB4 PE=4 SV=1	F6UCL7	100.27	6	2	2	221	359		37611
GPI	Glucose-6-phosphate isomerase OS=Equus caballus GN=GPI PE=3 SV=1	F6ZE54	78.97	6	2	2	263	9564		62796
GRP94	Endoplasmin-like protein OS=Equus caballus GN=GRP94 PE=2 SV=1	F6ZUJ2	126.82	7	5	4	169	7998		92417
GSN	Gelsolin OS=Equus caballus GN=GSN PE=1 SV=2	Q28372	245.99	34	20	20	41	44		80827
H2AFV	Histone H2A (Fragment) OS=Equus caballus GN=H2AFV PE=3 SV=1	F6X1H9	124.28	31	4	2	119	199		13377
H3F3B	Histone H3 OS=Equus caballus GN=LOC100054462 PE=2 SV=1	F6YXV8	138.85	57	9	9	59	106	Carbamidomethylation; Oxidation (M); Oxidation or Hydroxylation	15328
HADH	Uncharacterized protein (Fragment) OS=Equus caballus GN=HADH PE=4 SV=1	F7CPH9	80.83	8	2	2	228	428		29903
HADHA	Uncharacterized protein OS=Equus caballus GN=HADHA PE=3 SV=1	F6TVY8	108.92	8	4	4	171	9535		82679
HAPLN1	Hyaluronan and proteoglycan link protein 1 OS=Equus caballus GN=HAPLN1 PE=2 SV=1	Q28381	180.74	33	12	12	93	216	Carbamidomethylation	40077
HBA	Hemoglobin subunit alpha OS=Equus caballus GN=HBA PE=1 SV=2	P01958	177.19	91	10	10	51	129	Carbamidomethylation; Oxidation (M); Oxidation or Hydroxylation	15245
HBB	Hemoglobin subunit beta OS=Equus caballus GN=HBB PE=1 SV=1	P02062	240.55	88	11	11	29	96	Carbamidomethylation; Oxidation (M); Oxidation or Hydroxylation	16008
HIST1H1C	Uncharacterized protein OS=Equus caballus GN=HIST1H1C PE=3 SV=1	F6S2F8	189.69	25	9	9	58	120	Oxidation or Hydroxylation	21436
HIST1H2B	Histone H2B OS=Equus caballus GN=LOC100053847 PE=3 SV=1	F7ASE9	185.13	63	10	2	30	58	Oxidation (M); Oxidation or Hydroxylation	13906
HIST1H2BK	Histone H2B OS=Equus caballus GN=LOC100053279 PE=3 SV=1	F6TWM4	185.13	63	10	2	30	73	Oxidation (M); Oxidation or Hydroxylation	13890
HIST1H4	Histone H4 OS=Equus caballus GN=LOC100063835 PE=3 SV=1	F6VFV9	204.53	65	12	12	20	117	Oxidation (M); Oxidation or Hydroxylation	11367
HIST2H2AA4	Histone H2A OS=Equus caballus GN=HIST2H2AA3 PE=3 SV=1	F7BXF3	149.54	58	7	2	61	134	Oxidation (M)	14095
HIST2H2AB	Histone H2A OS=Equus caballus GN=HIST2H2AB PE=3 SV=1	F7CQ97	124.46	35	5	3	108	180		13995
HK1	Hexokinase OS=Equus caballus GN=HK1 PE=3 SV=1	F7BA85	59.08	3	2	2	234	2267		102314
HMGB1	High mobility group protein B1 OS=Equus caballus GN=HMGB1 PE=2 SV=3	Q08IE6	142.62	36	8	8	86	162	Carbamidomethylation; Oxidation (M)	24894
HNRNPA3	Uncharacterized protein (Fragment) OS=Equus caballus GN=HNRNPA3 PE=4 SV=1	F6VWK4	68.14	9	2	2	177	9561		36882
HNRNPD	Uncharacterized protein (Fragment) OS=Equus caballus GN=HNRNPD PE=4 SV=1	F6Z0C6	103.26	14	3	3	166	325		29411
HNRNPH1	Uncharacterized protein (Fragment) OS=Equus caballus GN=HNRNPH1 PE=4 SV=1	F7C113	85.67	8	3	3	218	9556		46118
HNRNPK	Uncharacterized protein OS=Equus caballus GN=HNRNPK PE=4 SV=1	F6Q4Q1	101.06	12	4	4	160	279		50976
HNRNPM	Uncharacterized protein (Fragment) OS=Equus caballus GN=HNRNPM PE=4 SV=1	F6XAL9	118.76	8	5	5	137	348		69919
HNRNPU	Uncharacterized protein (Fragment) OS=Equus caballus GN=HNRNPU PE=4 SV=1	F7E4G6	86.24	5	2	2	220	406		67035
HP	Uncharacterized protein (Fragment) OS=Equus caballus GN=HP PE=3 SV=1	F6XWM5	65.11	7	2	2	309	9575		38335
HP1BP3	Uncharacterized protein OS=Equus caballus GN=HP1BP3 PE=3 SV=1	F6UVQ0	71.94	6	2	2	269	8011		61432
HSD17B10	Uncharacterized protein OS=Equus caballus GN=HSD17B10 PE=3 SV=1	F6V5A0	139.17	25	4	4	156	159		27118
HSPA1A	Uncharacterized protein (Fragment) OS=Equus caballus GN=HSPA1A PE=3 SV=1	F7DW69	241.91	27	16	11	49	92		70214
HSPA5	78 kDa glucose-regulated protein (Fragment) OS=Equus caballus GN=HSPA5 PE=3 SV=1	F6YG82	157.35	15	7	6	106	158		71970
HSPA8	Heat shock cognate 71 kDa protein OS=Equus caballus GN=HSPA8 PE=2 SV=1	A2Q0Z1	160.84	16	8	6	90	206		70898
HSPB1	Uncharacterized protein OS=Equus caballus GN=HSPB1 PE=3 SV=1	F7E3Y7	178.52	56	8	8	69	105		23118
HSPB6	Uncharacterized protein (Fragment) OS=Equus caballus GN=HSPB6 PE=3 SV=1	F7BBD0	89.85	24	3	3	224	531		15294
HSPD1	Uncharacterized protein OS=Equus caballus GN=HSPD1 PE=3 SV=1	F6Z587	110.79	12	4	4	99	364	Oxidation (M); Oxidation or Hydroxylation	61117
HSPG2	Uncharacterized protein (Fragment) OS=Equus caballus GN=HSPG2 PE=4 SV=1	F7C0I7	260.68	8	29	29	28	28	Carbamidomethylation; Oxidation (M)	466172
HTRA1	Uncharacterized protein (Fragment) OS=Equus caballus GN=HTRA1 PE=4 SV=1	F7B812	180.76	43	10	10	77	85		35149
IGFBP6	Uncharacterized protein OS=Equus caballus GN=IGFBP6 PE=4 SV=1	F7DEB1	82.3	12	2	2	241	9558	Carbamidomethylation	25095
IGHC1	Uncharacterized protein (Fragment) OS=Equus caballus GN=IGHC1 PE=4 SV=1	H9GZQ9	153.12	25	7	6	94	240	Carbamidomethylation	37437
IGHM	Uncharacterized protein (Fragment) OS=Equus caballus GN=IGHM PE=4 SV=1	H9GZN9	144.58	17	7	7	84	9524	Carbamidomethylation	49439
IGLL5	Uncharacterized protein (Fragment) OS=Equus caballus GN=IGLL5 PE=4 SV=1	F6SP11	138.76	62	4	3	157	380	Carbamidomethylation	10980
ITIH1	Uncharacterized protein (Fragment) OS=Equus caballus GN=ITIH1 PE=4 SV=1	F6QX36	234.51	24	17	17	44	41	Oxidation (M)	101123
ITIH2	Uncharacterized protein OS=Equus caballus GN=ITIH2 PE=4 SV=1	F7DL17	132.14	10	8	8	115	102		106324
ITIH5	Uncharacterized protein (Fragment) OS=Equus caballus GN=ITIH5 PE=4 SV=1	F6QBB1	101.1	3	2	2	191	273		99658
KERA	Uncharacterized protein OS=Equus caballus GN=KERA PE=4 SV=1	F6RVR1	162.68	19	9	9	107	201	Oxidation (M)	40548
KRT1	Uncharacterized protein OS=Equus caballus GN=KRT1 PE=3 SV=1	F7B7X0	98.29	5	3	3	186	470		66093
KRT5	Uncharacterized protein OS=Equus caballus GN=KRT5 PE=3 SV=1	F6W7V0	88.27	3	2	2	190	7957		62435
KRT6A	Uncharacterized protein OS=Equus caballus GN=KRT6A PE=3 SV=1	F7AGY4	88.27	3	2	2	190	487		60182
KRT75	Uncharacterized protein OS=Equus caballus GN=KRT75 PE=3 SV=1	F6S8W6	88.27	3	2	2	190	7980		59255
LAMB2	Uncharacterized protein OS=Equus caballus GN=LAMB2 PE=4 SV=1	F7BK38	155.02	7	9	9	103	671		195801
LDHA	L-lactate dehydrogenase (Fragment) OS=Equus caballus GN=LDHA PE=3 SV=1	F6W3T1	110.72	21	6	5	131	422		37030
LDHB	L-lactate dehydrogenase OS=Equus caballus GN=LDHB PE=2 SV=1	C6L1J5	73.18	8	3	2	242	9555		36523
LGALS3	Galectin OS=Equus caballus GN=LGALS3 PE=4 SV=1	F7A860	147.53	34	7	7	100	101	Oxidation (M)	25195
LMCD1	Uncharacterized protein (Fragment) OS=Equus caballus GN=LMCD1 PE=4 SV=1	F7DQB9	71.45	7	2	2	330	9576		39444
LMNA	Uncharacterized protein OS=Equus caballus GN=LMNA PE=3 SV=1	F6ZY40	309.73	66	46	46	12	2	Carbamidomethylation; Oxidation (M)	74089
LOX	Uncharacterized protein OS=Equus caballus GN=LOX PE=4 SV=1	F7C108	161.6	45	8	8	66	99	Carbamidomethylation; Oxidation (M)	29369
LUM	Uncharacterized protein OS=Equus caballus GN=LUM PE=4 SV=1	F6SKT2	249.51	53	19	19	8	30	Carbamidomethylation; Oxidation (M); Oxidation or Hydroxylation	38816
LYZ	Lysozyme OS=Equus caballus GN=LYZ PE=2 SV=1	F7CU94	151.48	58	8	8	123	139	Carbamidomethylation	16724
MAMDC2	Uncharacterized protein OS=Equus caballus GN=MAMDC2 PE=4 SV=1	F6WBC8	50.48	3	2	2	332	238		77267
MDH2	Malate dehydrogenase OS=Equus caballus GN=MDH2 PE=3 SV=1	F6TYW4	166.31	37	8	8	135	203	Carbamidomethylation	35611
MFAP4	Uncharacterized protein (Fragment) OS=Equus caballus GN=MFAP4 PE=4 SV=1	F6ZHA6	74.62	10	2	2	205	9573		28374
MFGE8	Uncharacterized protein (Fragment) OS=Equus caballus GN=MFGE8 PE=4 SV=1	F7B0S3	230.94	38	16	16	46	43	Oxidation (M); Oxidation or Hydroxylation	45425
MGP	Matrix Gla protein OS=Equus caballus GN=MGP PE=3 SV=1	F6R013	106.8	23	2	2	125	293	Oxidation (M)	12402
MSN	Uncharacterized protein OS=Equus caballus GN=MSN PE=4 SV=1	F6PUX2	171.36	24	14	14	87	195		67755
MTHFD1	Uncharacterized protein (Fragment) OS=Equus caballus GN=MTHFD1 PE=3 SV=1	F6YIU8	72.8	3	2	2	331	9577		100014
MYH10	Uncharacterized protein OS=Equus caballus GN=MYH10 PE=4 SV=1	F6YX05	74.33	3	4	2	194	268		229091
MYH11	Uncharacterized protein OS=Equus caballus GN=MYH11 PE=4 SV=1	F6WCC5	104.98	3	4	2	128	222	Oxidation or Hydroxylation	224550
MYH9	Uncharacterized protein (Fragment) OS=Equus caballus GN=MYH9 PE=4 SV=1	F6XTY0	206.65	12	17	14	67	66		205869
MYO1C	Uncharacterized protein (Fragment) OS=Equus caballus GN=MYO1C PE=4 SV=1	F7BJV0	110.92	5	4	4	150	9540	Oxidation (M)	121874
MYOC	Uncharacterized protein (Fragment) OS=Equus caballus GN=MYOC PE=4 SV=1	F6QKR7	245.96	41	26	26	26	47	Carbamidomethylation; Oxidation (M)	56537
GLUD1	Uncharacterized protein (Fragment) OS=Equus caballus PE=3 SV=1	F6V4L4	59.61	10	3	3	217	320		55904
NCL	Uncharacterized protein (Fragment) OS=Equus caballus GN=NCL PE=4 SV=1	F6X3K0	124.35	13	5	5	130	126		69306
NID2	Uncharacterized protein OS=Equus caballus GN=NID2 PE=4 SV=1	F6VYL1	112.14	5	3	3	155	184		88349
NME1-NME2	Nucleoside diphosphate kinase OS=Equus caballus GN=NME1-NME2 PE=3 SV=1	F6YY66	77.13	12	2	2	214	285		25595
OGN	Uncharacterized protein OS=Equus caballus GN=OGN PE=4 SV=1	F6PVJ6	227.51	42	15	15	21	78	Carbamidomethylation; Oxidation or Hydroxylation	34064
OLFML3	Uncharacterized protein OS=Equus caballus GN=OLFML3 PE=4 SV=1	F7BCM8	78.7	4	2	2	260	280	Carbamidomethylation	46067
PCOLCE	Uncharacterized protein OS=Equus caballus GN=PCOLCE PE=4 SV=1	F6WZ69	118.7	12	4	4	158	242	Carbamidomethylation	48597
PCOLCE2	Uncharacterized protein (Fragment) OS=Equus caballus GN=PCOLCE2 PE=4 SV=1	F6UP14	106.1	14	4	4	172	276	Carbamidomethylation	42647
PDHB	Uncharacterized protein OS=Equus caballus GN=PDHB PE=4 SV=1	F7A900	84.78	8	2	2	229	9572		39151
PDIA3	Protein disulfide-isomerase (Fragment) OS=Equus caballus GN=PDIA3 PE=3 SV=1	F6VSN9	178.73	29	12	12	80	124	Carbamidomethylation	56656
PDIA6	Uncharacterized protein (Fragment) OS=Equus caballus GN=PDIA6 PE=3 SV=1	F6VS95	74.79	5	2	2	328	383		48098
PEBP1	Uncharacterized protein OS=Equus caballus GN=PEBP1 PE=4 SV=1	F6QXW2	143.49	47	6	6	163	197		21338
PEF1	Uncharacterized protein (Fragment) OS=Equus caballus GN=PEF1 PE=4 SV=1	F6WG72	64.87	9	2	2	268	9578		29807
PGK1	Phosphoglycerate kinase (Fragment) OS=Equus caballus GN=PGK1 PE=3 SV=1	F7D1R1	107.77	13	4	4	118	191		42270
PGM1	Uncharacterized protein OS=Equus caballus GN=PGM1 PE=4 SV=1	F6X8Q2	46.73	5	2	2	272	9581		71159
PKM	Pyruvate kinase (Fragment) OS=Equus caballus GN=PKM PE=3 SV=1	F6W3M5	255.19	41	21	21	33	185	Carbamidomethylation; Oxidation (M)	58734
PLEC	Uncharacterized protein OS=Equus caballus GN=PLEC PE=4 SV=1	F6WXR4	183.47	7	24	24	71	144		505568
PLG	Uncharacterized protein (Fragment) OS=Equus caballus GN=LOC100050531 PE=3 SV=1	F6USP9	103.31	5	4	4	173	264	Carbamidomethylation	91715
PLS3	Uncharacterized protein OS=Equus caballus GN=PLS3 PE=4 SV=1	F7AGA5	91.46	3	2	2	167	331		70784
PNP	Purine nucleoside phosphorylase OS=Equus caballus GN=LOC100058767 PE=3 SV=1	F6XLG0	160.84	36	9	4	88	166	Oxidation (M)	32021
PPIA	Uncharacterized protein OS=Equus caballus GN=LOC100052020 PE=3 SV=1	F6X6A6	85.95	27	3	3	270	230		11275
PPIB	Peptidyl-prolyl cis-trans isomerase OS=Equus caballus GN=PPIB PE=1 SV=1	A5YBL8	156.79	36	8	8	104	93		23808
PRDX1	Uncharacterized protein OS=Equus caballus GN=PRDX1 PE=4 SV=1	F6S6J4	129.61	21	5	5	132	233		22134
PRDX6	Uncharacterized protein (Fragment) OS=Equus caballus GN=PRDX6 PE=4 SV=1	F7AXI9	44.42	13	3	3	259	457	Carbamidomethylation	25153
PRELP	Uncharacterized protein OS=Equus caballus GN=PRELP PE=4 SV=1	F6RZ46	272.61	59	22	22	4	8	Carbamidomethylation; Oxidation (M); Oxidation or Hydroxylation	43475
PTBP1	Uncharacterized protein (Fragment) OS=Equus caballus GN=PTBP1 PE=4 SV=1	F6UGL6	51.85	6	2	2	232	370		59518
PTRF	Uncharacterized protein OS=Equus caballus GN=PTRF PE=4 SV=1	F7CS30	156.88	13	7	7	79	80	Oxidation (M)	43380
QSOX1	Sulfhydryl oxidase (Fragment) OS=Equus caballus GN=QSOX1 PE=4 SV=1	F6WQ44	80.38	4	3	3	182	315		78943
RAB5B	Uncharacterized protein OS=Equus caballus GN=RAB5B PE=3 SV=1	F6WA92	71.58	12	2	2	322	9566		23691
RAP1A	Uncharacterized protein OS=Equus caballus GN=RAP1A PE=4 SV=1	F6XQN7	71.14	12	2	2	247	9571		21029
RAP1B	Ras-related protein Rap-1b-like protein OS=Equus caballus GN=RAP1B PE=2 SV=1	F6SSK7	71.14	12	2	2	247	9570		20853
RBM3	Uncharacterized protein OS=Equus caballus GN=RBM3 PE=4 SV=1	F6YEU3	64.32	27	3	3	258	401		16950
RPL10A	Ribosomal protein (Fragment) OS=Equus caballus GN=RPL10A PE=3 SV=1	F7BFM4	66.15	10	2	2	271	9580		24631
RPL11	Uncharacterized protein (Fragment) OS=Equus caballus GN=RPL11 PE=3 SV=1	F6UB53	126.9	19	3	3	181	9545		20291
RPL12	Uncharacterized protein OS=Equus caballus GN=RPL12 PE=3 SV=1	F6T1A4	80.69	15	2	2	231	412		17832
RPL13	60S ribosomal protein L13 OS=Equus caballus GN=RPL13 PE=3 SV=1	F6ZX61	106.86	24	5	5	147	9530	Oxidation (M)	24291
RPL14	Uncharacterized protein (Fragment) OS=Equus caballus GN=RPL14 PE=4 SV=1	F6STU8	98.05	10	2	2	227	417	Carbamidomethylation	23475
RPL18	60S ribosomal protein L18 OS=Equus caballus GN=RPL18 PE=3 SV=1	F6YJR6	107.74	18	3	3	195	9544		21592
RPL18A	Uncharacterized protein (Fragment) OS=Equus caballus GN=RPL18A PE=3 SV=1	F7CVP9	63.74	11	2	2	333	9582		20173
RPL22	Uncharacterized protein OS=Equus caballus GN=RPL22 PE=4 SV=1	F6RKM7	82.29	19	2	2	246	350		14759
RPL23	Uncharacterized protein (Fragment) OS=Equus caballus GN=RPL23 PE=3 SV=1	F6ZWW8	72.4	38	2	2	249	9579	Carbamidomethylation	7778
RPL23A	Uncharacterized protein OS=Equus caballus GN=LOC100055584 PE=3 SV=1	F6ULU9	64.76	17	2	2	230	254		17686
RPL24	Uncharacterized protein (Fragment) OS=Equus caballus GN=RPL24 PE=4 SV=1	F6Y6W2	114.13	19	3	3	180	447		17676
RPL27	60S ribosomal protein L27 OS=Equus caballus GN=RPL27 PE=3 SV=1	F7D8K7	63.09	12	2	2	248	278		15798
RPL30	Uncharacterized protein OS=Equus caballus GN=RPL30 PE=3 SV=1	F6YBQ6	68.97	24	2	2	324	8249	Carbamidomethylation	12784
RPL4	Uncharacterized protein (Fragment) OS=Equus caballus GN=RPL4 PE=4 SV=1	F6VX41	110	11	4	4	148	9531	Carbamidomethylation	48675
RPL6	60S ribosomal protein L6 OS=Equus caballus GN=RPL6 PE=3 SV=1	F6U945	87.58	16	4	4	134	535		32343
RPL7	Uncharacterized protein (Fragment) OS=Equus caballus GN=LOC100146711 PE=3 SV=1	F6Y0N4	111.6	17	4	4	159	9542		29725
RPL7A	Uncharacterized protein (Fragment) OS=Equus caballus GN=RPL7A PE=4 SV=1	F6UCB3	75.97	14	2	2	226	523	Carbamidomethylation	26872
RPS11	Uncharacterized protein OS=Equus caballus GN=RPS11 PE=3 SV=1	F7DU34	88.99	18	3	3	257	9553	Carbamidomethylation	18445
RPS16	Uncharacterized protein (Fragment) OS=Equus caballus GN=RPS16 PE=3 SV=1	F6Q4A3	66.81	16	3	3	197	344		17899
RPS18	Uncharacterized protein OS=Equus caballus GN=RPS18 PE=4 SV=1	F6T2L8	68.52	24	2	2	245	424		9767
RPS19	Uncharacterized protein (Fragment) OS=Equus caballus GN=RPS19 PE=4 SV=1	F6YZX2	71.41	19	3	3	239	154		16616
RPS2	Uncharacterized protein OS=Equus caballus GN=RPS2 PE=3 SV=1	F6Y739	96.82	11	3	3	175	9543	Carbamidomethylation	31260
RPS24	40S ribosomal protein S24 (Fragment) OS=Equus caballus GN=RPS24 PE=3 SV=1	F6Z3G3	71.78	21	2	2	233	281		15195
RPS25	Uncharacterized protein (Fragment) OS=Equus caballus GN=RPS25 PE=4 SV=1	F6TXZ9	101.21	32	4	4	139	299		14857
RPS3	Uncharacterized protein OS=Equus caballus GN=RPS3 PE=3 SV=1	F7BA94	140.75	39	7	7	116	7985	Carbamidomethylation	26674
RPS3A	40S ribosomal protein S3a OS=Equus caballus GN=RPS3A PE=3 SV=1	F6Z1Z7	66.1	10	3	3	240	9548		29945
RPS9	Uncharacterized protein OS=Equus caballus GN=RPS9 PE=3 SV=1	F7CDJ8	96.34	26	5	5	164	9528		22591
RRBP1	Uncharacterized protein OS=Equus caballus GN=RRBP1 PE=4 SV=1	F7D6B3	92.47	2	2	2	265	323		102836
S100A10	Uncharacterized protein OS=Equus caballus GN=S100A10 PE=4 SV=1	F7BKY7	89.77	28	2	2	202	231		11231
S100A11	Protein S100 (Fragment) OS=Equus caballus GN=S100A11 PE=3 SV=1	F7BND9	108.94	36	4	4	149	309	Carbamidomethylation	11403
S100A4	Protein S100 OS=Equus caballus GN=S100A4 PE=3 SV=1	F6UF75	128.55	40	6	6	95	133		11761
SDCBP	Uncharacterized protein OS=Equus caballus GN=SDCBP PE=4 SV=1	F7CW51	102.34	15	3	3	256	9551		32577
SDHB	Succinate dehydrogenase [ubiquinone] iron-sulfur subunit mitochondrial OS=Equus caballus GN=SDHB PE=3 SV=1	F6TEX7	60.75	8	2	2	327	9569		31497
SELENBP1	Uncharacterized protein OS=Equus caballus GN=SELENBP1 PE=4 SV=1	F7CI32	116.87	12	4	4	211	352		52525
SEPT2	Uncharacterized protein OS=Equus caballus GN=SEPT2 PE=3 SV=1	F6SHH7	107.64	10	3	3	183	245		41554
SEPT7	Uncharacterized protein (Fragment) OS=Equus caballus GN=SEPT7 PE=3 SV=1	F6UVF8	127.56	18	5	5	168	514		48457
SERPINA10	Uncharacterized protein (Fragment) OS=Equus caballus GN=SERPINA10 PE=3 SV=1	F6SUS2	88.9	19	4	4	213	9537		42766
SERPINC1	Uncharacterized protein OS=Equus caballus GN=SERPINC1 PE=3 SV=1	F7CYR1	134.67	18	7	7	136	9525	Carbamidomethylation	52370
SERPINE2	Uncharacterized protein OS=Equus caballus GN=SERPINE2 PE=3 SV=1	F6QIB2	75.43	10	3	3	237	9547		44093
SERPINF1	Uncharacterized protein OS=Equus caballus GN=SERPINF1 PE=3 SV=1	F7BKE1	211.67	44	15	15	55	46	Carbamidomethylation; Oxidation (M)	46122
SERPINH1	Uncharacterized protein OS=Equus caballus GN=SERPINH1 PE=3 SV=1	F6PWV8	186.31	27	8	8	89	94		46422
SNRPD3	Uncharacterized protein OS=Equus caballus GN=SNRPD3 PE=4 SV=1	F6TZ46	61.41	15	2	2	206	313		13916
SOD2	Superoxide dismutase (Fragment) OS=Equus caballus GN=SOD2 PE=3 SV=1	F6U991	165.6	41	7	7	91	128		24278
TAGLN	Transgelin OS=Equus caballus GN=TAGLN PE=2 SV=1	A8J714	93.93	19	4	4	222	357		22567
TAGLN2	Transgelin (Fragment) OS=Equus caballus GN=TAGLN2 PE=3 SV=1	F6QXN5	133.98	28	5	5	146	258		23000
TF	Serotransferrin OS=Equus caballus GN=TF PE=2 SV=1	P27425	211.7	33	21	3	56	186	Carbamidomethylation; Oxidation (M)	78095
TGFBI	Uncharacterized protein (Fragment) OS=Equus caballus GN=TGFBI PE=4 SV=1	F6VB94	256.41	49	25	25	18	236	Carbamidomethylation; Oxidation (M); Oxidation or Hydroxylation	72583
THBS1	Uncharacterized protein OS=Equus caballus GN=THBS1 PE=4 SV=1	F6YR34	319.26	40	44	43	15	11	Carbamidomethylation; Oxidation (M)	129566
THBS4	Uncharacterized protein (Fragment) OS=Equus caballus GN=THBS4 PE=4 SV=1	F7E0P3	321.38	38	35	32	13	9	Carbamidomethylation; Oxidation (M); Oxidation or Hydroxylation	102893
TIMP3	Metalloproteinase inhibitor 3 OS=Equus caballus GN=TIMP3 PE=2 SV=1	Q9TUL9	101.02	15	3	3	223	164	Carbamidomethylation	24147
TINAGL1	Uncharacterized protein OS=Equus caballus GN=TINAGL1 PE=3 SV=1	F7CC59	137.61	17	6	6	122	167	Carbamidomethylation	52302
TKT	Uncharacterized protein (Fragment) OS=Equus caballus GN=TKT PE=4 SV=1	F7D9J2	66.63	6	3	3	216	9549		64769
TLN1	Uncharacterized protein OS=Equus caballus GN=TLN1 PE=4 SV=1	F6QIZ4	205.26	9	14	14	82	265		269855
TNC	Uncharacterized protein (Fragment) OS=Equus caballus GN=TNC PE=4 SV=1	F6PN81	165.73	6	11	11	96	135		224848
TNMD	Tenomodulin OS=Equus caballus GN=TNMD PE=2 SV=2	Q95M14	72.73	9	2	2	266	9568	Carbamidomethylation; Oxidation (M)	37166
TNXB	Uncharacterized protein OS=Equus caballus GN=TNXB PE=4 SV=1	F7CCQ6	129.03	2	7	7	109	125		445392
TPI1	Triosephosphate isomerase OS=Equus caballus GN=TPI1 PE=3 SV=1	F6TZS9	124.33	20	4	4	143	155	Carbamidomethylation	26711
TUBB	Uncharacterized protein OS=Equus caballus GN=TUBB PE=3 SV=1	F7E0H3	249.6	55	19	4	24	100	Carbamidomethylation; Oxidation (M); Oxidation or Hydroxylation	49671
TUBB2B	Uncharacterized protein OS=Equus caballus GN=TUBB2B PE=3 SV=1	F7CY85	226.36	46	16	3	34	140	Carbamidomethylation; Oxidation (M); Oxidation or Hydroxylation	49953
TUBB6	Uncharacterized protein (Fragment) OS=Equus caballus GN=TUBB6 PE=3 SV=1	F6XCF2	179.05	30	9	2	68	202	Carbamidomethylation; Oxidation (M); Oxidation or Hydroxylation	47877
TYMP	Uncharacterized protein (Fragment) OS=Equus caballus GN=TYMP PE=4 SV=1	F6TUZ3	79.55	8	2	2	264	9565		39344
UBA1	Uncharacterized protein OS=Equus caballus GN=UBA1 PE=3 SV=1	F7C6F2	71.12	2	2	2	302	9557	Carbamidomethylation	117956
VCL	Uncharacterized protein OS=Equus caballus GN=VCL PE=4 SV=1	F6ZSZ5	98.4	3	3	3	209	493		116734
VCP	Uncharacterized protein (Fragment) OS=Equus caballus GN=VCP PE=3 SV=1	F7BWW6	123.97	13	7	7	110	283	Carbamidomethylation	89113
VDAC2	Uncharacterized protein (Fragment) OS=Equus caballus GN=VDAC2 PE=4 SV=1	F6TLU0	96.92	17	4	4	144	9538		31770
VIM	Uncharacterized protein (Fragment) OS=Equus caballus GN=VIM PE=3 SV=1	F7B5C4	138.72	24	6	6	112	194	Carbamidomethylation	42144
VTN	Uncharacterized protein OS=Equus caballus GN=VTN PE=4 SV=1	F6V881	124.52	11	4	4	138	451	Carbamidomethylation	54236
WDR1	Uncharacterized protein (Fragment) OS=Equus caballus GN=WDR1 PE=4 SV=1	F6Z8W0	89.67	6	3	3	255	9546		65683
XDH	Uncharacterized protein OS=Equus caballus GN=XDH PE=4 SV=1	F7D8I6	114.95	4	4	3	193	9539		146670
							guanidine 249 protein

## Sheet: Protein in just Urea
To	Description	-10lgP	Coverage (%)	#Peptides	#Unique	Protein Group	Protein ID	Accession	PTM		Avg. Mass
A2M	Uncharacterized protein OS=Equus caballus GN=A2M PE=4 SV=1	110.64	2	3	3	175	229	F6RI47			164175
ACTA1	Actin alpha skeletal muscle OS=Equus caballus GN=ACTA1 PE=2 SV=1	263.2	48	19	5	24	42	F7CZ92	Oxidation (M)	Oxidation or Hydroxylation	42051
ACTN4	Uncharacterized protein (Fragment) OS=Equus caballus GN=ACTN4 PE=4 SV=1	94.23	5	3	2	192	237	F6YV53			86530
AEBP1	Uncharacterized protein (Fragment) OS=Equus caballus GN=AEBP1 PE=4 SV=1	91.63	3	3	3	155	223	F7C2Y5			119037
AHNAK	Uncharacterized protein (Fragment) OS=Equus caballus GN=AHNAK PE=4 SV=1	201.43	8	22	22	42	45	F7AJD4	Oxidation (M)		408009
AKR1A1	Alcohol dehydrogenase (NADP+)-like protein OS=Equus caballus GN=AKR1A1 PE=2 SV=1	115.05	14	4	4	148	189	F7CBN0			36592
ALB	Serum albumin OS=Equus caballus GN=ALB PE=4 SV=1	270.33	34	27	27	23	17	F7BAY6	Carbamidomethylation		68372
ALDOA	Fructose-bisphosphate aldolase (Fragment) OS=Equus caballus GN=ALDOA PE=3 SV=1	222.43	37	10	9	57	65	F6SX98			41171
ALDOC	Fructose-bisphosphate aldolase (Fragment) OS=Equus caballus GN=ALDOC PE=3 SV=1	123.91	12	4	3	111	209	F6ZP69			39467
ANGPTL7	Uncharacterized protein OS=Equus caballus GN=ANGPTL7 PE=4 SV=1	129.45	14	6	6	82	181	F7DQI1	Carbamidomethylation		39793
ANXA1	Annexin A1 OS=Equus caballus GN=ANXA1 PE=2 SV=3	276.38	56	22	22	25	19	Q8HZM6	Oxidation (M)		38737
ANXA11	Annexin OS=Equus caballus GN=ANXA11 PE=3 SV=1	80.03	7	3	2	195	256	F7DE06			54332
ANXA2	Annexin OS=Equus caballus GN=ANXA2 PE=2 SV=1	341.44	78	34	34	6	1	F6ZI51	Carbamidomethylation	Oxidation or Hydroxylation	38598
ANXA4	Annexin OS=Equus caballus GN=ANXA4 PE=3 SV=1	228.73	40	12	12	49	64	F6S9R7			36067
ANXA5	Annexin (Fragment) OS=Equus caballus GN=ANXA5 PE=3 SV=1	183.6	26	8	8	87	112	F7CL15	Oxidation (M)		35997
ANXA6	Annexin OS=Equus caballus GN=ANXA6 PE=3 SV=1	103.17	6	4	4	138	210	F6W787			72287
ANXA7	Annexin OS=Equus caballus GN=ANXA7 PE=3 SV=1	176.72	17	7	7	107	123	F7ALC9			50026
APOA1	Uncharacterized protein OS=Equus caballus GN=APOA1 PE=4 SV=1	203.04	40	10	10	91	82	F6Z2L5			30330
APOA2	Apolipoprotein A-II OS=Equus caballus GN=APOA2 PE=4 SV=1	91.64	36	3	3	190	232	F6RM73			11289
APOH	Uncharacterized protein OS=Equus caballus GN=APOH PE=4 SV=1	152.3	17	7	7	67	141	F6Z041	Carbamidomethylation		38537
ASPN	Uncharacterized protein OS=Equus caballus GN=ASPN PE=4 SV=1	236.57	41	14	14	39	51	F7E284	Carbamidomethylation		42221
ATP5A1	ATP synthase subunit alpha OS=Equus caballus GN=ATP5A1 PE=3 SV=1	187.27	22	10	10	59	87	F6XUJ2	Oxidation or Hydroxylation		59636
ATP5B	ATP synthase subunit beta OS=Equus caballus GN=ATP5B PE=3 SV=1	253.46	39	14	14	34	33	F6U187	Oxidation (M)	Oxidation or Hydroxylation	56258
ATP5C1	Uncharacterized protein OS=Equus caballus GN=ATP5C1 PE=4 SV=1	81.09	5	2	2	143	314	F6SJM8			53900
ATP5H	Uncharacterized protein OS=Equus caballus GN=ATP5H PE=4 SV=1	141.28	29	4	4	110	205	F6YAZ0			18532
ATP5O	Uncharacterized protein OS=Equus caballus GN=ATP5O PE=3 SV=1	131.7	27	5	5	100	151	F6WLI6			23422
BGN	Biglycan OS=Equus caballus GN=BGN PE=2 SV=1	295.59	67	28	27	8	16	O46403	Carbamidomethylation		41925
CALD1	Uncharacterized protein OS=Equus caballus GN=CALD1 PE=4 SV=1	64.93	7	3	3	182	251	F7D9N9			61025
CAPG	Uncharacterized protein OS=Equus caballus GN=CAPG PE=4 SV=1	66.53	8	2	2	231	277	F7D144			38761
CAT	Catalase (Fragment) OS=Equus caballus GN=CAT PE=3 SV=1	307.83	69	35	35	9	7	F7D854	Carbamidomethylation		57298
CFH	Uncharacterized protein OS=Equus caballus GN=CFH PE=4 SV=1	127.29	5	7	7	96	127	F6ZR63	Carbamidomethylation	Oxidation (M)	140685
CFL1	Uncharacterized protein OS=Equus caballus GN=CFL1 PE=4 SV=1	145.6	42	5	5	106	165	F7DXG8	Oxidation (M)		18502
CHAD	Uncharacterized protein OS=Equus caballus GN=CHAD PE=4 SV=1	207.79	27	9	9	62	83	F6WD70	Carbamidomethylation		40506
CILP	Uncharacterized protein OS=Equus caballus GN=CILP PE=4 SV=1	311.04	29	34	34	14	10	F7C2J3	Carbamidomethylation	Oxidation or Hydroxylation	132800
CILP2	Uncharacterized protein OS=Equus caballus GN=CILP2 PE=4 SV=1	86.2	4	3	3	194	255	F7CCP9			65709
CLU	Clusterin OS=Equus caballus GN=CLU PE=2 SV=1	280.95	33	21	21	27	31	Q29482	Oxidation (M)	Oxidation or Hydroxylation	52154
COL12A1	Uncharacterized protein OS=Equus caballus GN=COL12A1 PE=4 SV=1	337.36	19	48	48	10	12	F6QD89	Oxidation (M)		339321
COL14A1	Uncharacterized protein OS=Equus caballus GN=COL14A1 PE=4 SV=1	89.43	2	3	3	167	211	F6ZNX3			192866
COL15A1	Uncharacterized protein (Fragment) OS=Equus caballus GN=COL15A1 PE=4 SV=1	104.44	2	3	3	149	219	F6Q978			137093
COL18A1	Uncharacterized protein (Fragment) OS=Equus caballus GN=COL18A1 PE=4 SV=1	110.12	2	3	3	109	218	F6XNR9			172845
COL1A1	Uncharacterized protein (Fragment) OS=Equus caballus GN=COL1A1 PE=4 SV=1	219.72	19	18	18	44	22	F6RVX8	Oxidation or Hydroxylation		138058
COL1A2	Uncharacterized protein OS=Equus caballus GN=COL1A2 PE=4 SV=1	251.1	17	17	17	47	34	F6RTI8	Oxidation or Hydroxylation		128115
COL3A1	Uncharacterized protein OS=Equus caballus GN=COL3A1 PE=4 SV=1	207.36	10	11	11	60	70	F6R4Y3	Oxidation or Hydroxylation		140711
COL6A1	Uncharacterized protein OS=Equus caballus GN=COL6A1 PE=4 SV=1	88.94	5	4	4	122	208	F6UW03			108972
COL6A2	Uncharacterized protein (Fragment) OS=Equus caballus GN=COL6A2 PE=4 SV=1	160.71	7	7	7	105	121	F7CGV8	Oxidation or Hydroxylation		104598
COL6A3	Uncharacterized protein OS=Equus caballus GN=COL6A3 PE=4 SV=1	287.06	11	31	31	21	13	F6QAT0	Oxidation (M)		340859
COMP	Uncharacterized protein OS=Equus caballus GN=COMP PE=4 SV=1	312	37	28	26	7	15	F6U3D3	Carbamidomethylation	Oxidation or Hydroxylation	82161
COX5A	Uncharacterized protein OS=Equus caballus GN=COX5A PE=4 SV=1	81.08	16	2	2	244	297	F7CZM1			16836
COX5B	Uncharacterized protein OS=Equus caballus GN=COX5B PE=4 SV=1	45.26	9	2	2	234	365	F6W7C0			13715
CRYAB	Uncharacterized protein OS=Equus caballus GN=CRYAB PE=3 SV=1	246.87	53	14	14	28	98	F6SYI2	Oxidation (M)		19996
DCN	Decorin OS=Equus caballus GN=DCN PE=2 SV=1	374.9	67	41	40	1	3	O46542	Carbamidomethylation	Oxidation or Hydroxylation	39939
DES	Uncharacterized protein OS=Equus caballus GN=DES PE=3 SV=1	56.63	5	2	2	185	287	F7AQ43			53465
DPYSL2	Uncharacterized protein OS=Equus caballus GN=DPYSL2 PE=4 SV=1	174.4	21	11	7	54	81	F7B320			62292
EEF1A1	Elongation factor 1-alpha 1 OS=Equus caballus GN=EEF1A1 PE=2 SV=1	136.93	16	6	6	98	152	A2Q0Z0			50125
EMILIN1	Uncharacterized protein OS=Equus caballus GN=EMILIN1 PE=4 SV=1	60.9	2	2	2	265	329	F6SMZ4			107281
ENO1	Enolase 1 OS=Equus caballus GN=ENO1 PE=2 SV=1	101.79	14	5	5	112	183	F6V7C1	Carbamidomethylation		47140
FBLN1	Uncharacterized protein (Fragment) OS=Equus caballus GN=FBLN1 PE=4 SV=1	156.24	13	9	9	61	91	F7ABC9	Carbamidomethylation	Oxidation or Hydroxylation	75447
FBLN2	Uncharacterized protein (Fragment) OS=Equus caballus GN=FBLN2 PE=4 SV=1	204.01	9	9	9	64	89	F6YCN2	Carbamidomethylation		125348
FGA	Fibrinogen alpha chain OS=Equus caballus GN=FGA PE=4 SV=1	152.92	7	5	5	127	188	F6RUZ6			87776
FGB	Fibrinogen beta chain (Fragment) OS=Equus caballus GN=FGB PE=4 SV=1	75.76	7	3	3	196	262	F6PH38			55718
FGG	Uncharacterized protein OS=Equus caballus GN=FGG PE=4 SV=1	165.67	23	7	7	116	111	F6W2Y1			49796
FLNA	Uncharacterized protein OS=Equus caballus GN=FLNA PE=4 SV=1	94.48	3	7	7	90	131	F7BGS8			280000
FMOD	Fibromodulin OS=Equus caballus GN=FMOD PE=2 SV=1	234.64	37	12	11	26	72	A2Q126	Carbamidomethylation	Oxidation (M)	43035
FN1	Fibronectin OS=Equus caballus GN=FN1 PE=4 SV=1	390.35	31	55	55	5	4	F7CN05	Carbamidomethylation		252553
GAPDH	Glyceraldehyde-3-phosphate dehydrogenase OS=Equus caballus GN=LOC100054877 PE=3 SV=1	247.43	51	15	15	37	53	F6YV40	Carbamidomethylation	Oxidation (M)	35824
GLUD1	Uncharacterized protein (Fragment) OS=Equus caballus PE=3 SV=1	44.56	5	2	2	264	320	F6V4L4			55904
GSN	Gelsolin OS=Equus caballus GN=GSN PE=1 SV=2	244.76	26	14	14	48	44	Q28372	Oxidation (M)		80827
H2AFV	Histone H2A (Fragment) OS=Equus caballus GN=H2AFV PE=3 SV=1	120.05	31	4	2	102	199	F6X1H9			13377
H3F3B	Histone H3 OS=Equus caballus GN=LOC100054462 PE=2 SV=1	149.41	39	12	12	35	106	F6YXV8	Oxidation (M)	Oxidation or Hydroxylation	15328
HAPLN1	Hyaluronan and proteoglycan link protein 1 OS=Equus caballus GN=HAPLN1 PE=2 SV=1	100.45	11	4	4	154	216	Q28381	Carbamidomethylation		40077
HBA	Hemoglobin subunit alpha OS=Equus caballus GN=HBA PE=1 SV=2	186.73	54	9	7	45	129	P01958	Oxidation (M)		15245
HBB	Hemoglobin subunit beta OS=Equus caballus GN=HBB PE=1 SV=1	254.96	82	12	12	38	96	P02062	Oxidation (M)	Oxidation or Hydroxylation	16008
HIST1H1C	Uncharacterized protein OS=Equus caballus GN=HIST1H1C PE=3 SV=1	223.27	34	12	12	41	120	F6S2F8	Oxidation or Hydroxylation		21436
HIST1H4	Histone H4 OS=Equus caballus GN=LOC100063835 PE=3 SV=1	229.5	59	12	12	22	117	F6VFV9	Oxidation (M)		11367
HIST2H2AA4	Histone H2A OS=Equus caballus GN=HIST2H2AA3 PE=3 SV=1	172.99	63	9	2	40	134	F7BXF3	Oxidation (M)		14095
HIST2H2AB	Histone H2A OS=Equus caballus GN=HIST2H2AB PE=3 SV=1	129.61	40	6	3	73	180	F7CQ97			13995
HIST2H3D	Histone H3 (Fragment) OS=Equus caballus PE=3 SV=1	149.41	43	12	12	35	107	F6VCB4	Oxidation (M)	Oxidation or Hydroxylation	13913
HIST3H2BB	Histone H2B OS=Equus caballus GN=LOC102150902 PE=3 SV=1	236.67	82	15	4	17	62	F7A4V1	Oxidation (M)	Oxidation or Hydroxylation	13922
HIST3H3	Histone H3 OS=Equus caballus GN=HIST3H3 PE=3 SV=1	149.41	39	12	12	35	108	F7B238	Oxidation (M)	Oxidation or Hydroxylation	15478
HMGB1	High mobility group protein B1 OS=Equus caballus GN=HMGB1 PE=2 SV=3	128.44	25	6	6	103	162	Q08IE6	Carbamidomethylation	Oxidation (M)	24894
HNRNPA2B1	Uncharacterized protein (Fragment) OS=Equus caballus GN=HNRNPA2B1 PE=4 SV=1	48.83	7	2	2	163	322	F6VYB1	Oxidation (M)		37298
HNRNPD	Uncharacterized protein (Fragment) OS=Equus caballus GN=HNRNPD PE=4 SV=1	58.45	9	2	2	249	325	F6Z0C6			29411
HNRNPK	Uncharacterized protein OS=Equus caballus GN=HNRNPK PE=4 SV=1	69.26	5	2	2	177	279	F6Q4Q1			50976
HSD17B10	Uncharacterized protein OS=Equus caballus GN=HSD17B10 PE=3 SV=1	147.05	30	5	5	89	159	F6V5A0	Oxidation (M)		27118
HSPA1A	Uncharacterized protein (Fragment) OS=Equus caballus GN=HSPA1A PE=3 SV=1	223.74	17	10	8	50	92	F7DW69			70214
HSPA5	78 kDa glucose-regulated protein (Fragment) OS=Equus caballus GN=HSPA5 PE=3 SV=1	128.9	11	5	5	121	158	F6YG82			71970
HSPA8	Heat shock cognate 71 kDa protein OS=Equus caballus GN=HSPA8 PE=2 SV=1	112.62	8	4	2	132	206	A2Q0Z1			70898
HSPB1	Uncharacterized protein OS=Equus caballus GN=HSPB1 PE=3 SV=1	198.31	48	7	7	53	105	F7E3Y7			23118
HSPE1	Uncharacterized protein (Fragment) OS=Equus caballus GN=HSPE1 PE=3 SV=1	102.48	21	2	2	142	291	F6T0A6			10913
HSPG2	Uncharacterized protein (Fragment) OS=Equus caballus GN=HSPG2 PE=4 SV=1	245.4	6	24	24	30	27	F7DMY7	Carbamidomethylation	Oxidation (M)	465272
HTRA1	Uncharacterized protein (Fragment) OS=Equus caballus GN=HTRA1 PE=4 SV=1	191.31	37	11	11	51	85	F7B812			35149
Ig lambda chain V-I region BL2	Uncharacterized protein OS=Equus caballus GN=LOC100059976 PE=4 SV=1	83.76	9	2	2	165	392	F7DS76			13450
IGHC1	Uncharacterized protein (Fragment) OS=Equus caballus GN=IGHC1 PE=4 SV=1	101.04	9	3	3	145	240	H9GZQ9			37437
IGLC3	Uncharacterized protein (Fragment) OS=Equus caballus GN=LOC102147774 PE=4 SV=1	153.55	33	4	4	131	200	F7CAC5	Carbamidomethylation		12232
ITIH1	Uncharacterized protein (Fragment) OS=Equus caballus GN=ITIH1 PE=4 SV=1	253.33	20	17	17	36	41	F6QX36	Oxidation (M)		101123
ITIH2	Uncharacterized protein OS=Equus caballus GN=ITIH2 PE=4 SV=1	188.04	10	8	8	65	102	F7DL17	Oxidation or Hydroxylation		106324
ITIH5	Uncharacterized protein (Fragment) OS=Equus caballus GN=ITIH5 PE=4 SV=1	79.74	3	2	2	140	273	F6QBB1			99658
KERA	Uncharacterized protein OS=Equus caballus GN=KERA PE=4 SV=1	111.35	10	4	4	117	201	F6RVR1	Oxidation (M)		40548
LGALS3	Galectin OS=Equus caballus GN=LGALS3 PE=4 SV=1	164.19	37	9	9	55	101	F7A860	Oxidation (M)		25195
LMNA	Uncharacterized protein OS=Equus caballus GN=LMNA PE=3 SV=1	358.41	70	54	52	4	2	F6ZY40	Carbamidomethylation		74089
LMNB2	Uncharacterized protein (Fragment) OS=Equus caballus GN=LMNB2 PE=3 SV=1	124.84	6	4	2	123	221	F7ALF9			66714
LOX	Uncharacterized protein OS=Equus caballus GN=LOX PE=4 SV=1	215.25	48	9	9	33	99	F7C108	Carbamidomethylation	Oxidation (M)	29369
LRPAP1	Uncharacterized protein (Fragment) OS=Equus caballus GN=LRPAP1 PE=4 SV=1	60.33	9	3	3	181	247	F7C9H8			34191
LTBP2	Uncharacterized protein OS=Equus caballus GN=LTBP2 PE=4 SV=1	105.75	3	5	5	95	190	F6ZDB7			196123
LUM	Uncharacterized protein OS=Equus caballus GN=LUM PE=4 SV=1	281.69	57	23	22	3	30	F6SKT2	Carbamidomethylation	Oxidation (M) Oxidation or Hydroxylation	38816
LYZ	Lysozyme OS=Equus caballus GN=LYZ PE=2 SV=1	186.45	43	7	7	71	139	F7CU94	Carbamidomethylation		16724
MAMDC2	Uncharacterized protein OS=Equus caballus GN=MAMDC2 PE=4 SV=1	127.34	5	3	3	160	238	F6WBC8			77267
MAP4	Microtubule-associated protein OS=Equus caballus GN=MAP4 PE=4 SV=1	112.35	12	5	5	108	143	F6PX57			66593
MDH2	Malate dehydrogenase OS=Equus caballus GN=MDH2 PE=3 SV=1	112.55	15	4	4	120	203	F6TYW4			35611
MECP2	Uncharacterized protein OS=Equus caballus GN=MECP2 PE=4 SV=1	84.99	7	3	3	170	243	F6QCH9	Oxidation (M)		52368
MFGE8	Uncharacterized protein (Fragment) OS=Equus caballus GN=MFGE8 PE=4 SV=1	238.47	40	16	16	32	43	F7B0S3	Oxidation (M)	Oxidation or Hydroxylation	45425
MGP	Matrix Gla protein OS=Equus caballus GN=MGP PE=3 SV=1	145.39	23	2	2	74	293	F6R013	Oxidation (M)		12402
MSN	Uncharacterized protein OS=Equus caballus GN=MSN PE=4 SV=1	115.6	6	4	4	125	195	F6PUX2			67755
MYH9	Uncharacterized protein (Fragment) OS=Equus caballus GN=MYH9 PE=4 SV=1	196.06	8	11	9	68	66	F6XTY0			205869
MYL3	Uncharacterized protein OS=Equus caballus GN=MYL3 PE=4 SV=1	82	10	2	2	245	311	F6S433			22318
MYOC	Uncharacterized protein (Fragment) OS=Equus caballus GN=MYOC PE=4 SV=1	197.33	30	15	15	52	47	F6QKR7			56537
NCL	Uncharacterized protein (Fragment) OS=Equus caballus GN=NCL PE=4 SV=1	149.4	13	7	7	76	126	F6X3K0			69306
NID2	Uncharacterized protein OS=Equus caballus GN=NID2 PE=4 SV=1	126.29	8	5	5	84	184	F6VYL1			88349
NME1-NME2	Nucleoside diphosphate kinase OS=Equus caballus GN=NME1-NME2 PE=3 SV=1	64.8	12	2	2	242	285	F6YY66			25595
OGN	Uncharacterized protein OS=Equus caballus GN=OGN PE=4 SV=1	257.68	42	16	16	13	78	F6PVJ6	Carbamidomethylation		34064
OLFML1	Uncharacterized protein OS=Equus caballus GN=OLFML1 PE=4 SV=1	39.8	5	2	2	202	330	F6QLR9	Oxidation (M)		45942
OLFML3	Uncharacterized protein OS=Equus caballus GN=OLFML3 PE=4 SV=1	63.6	4	2	2	226	280	F7BCM8			46067
PCOLCE	Uncharacterized protein OS=Equus caballus GN=PCOLCE PE=4 SV=1	107.85	8	3	3	156	242	F6WZ69	Carbamidomethylation		48597
PCOLCE2	Uncharacterized protein (Fragment) OS=Equus caballus GN=PCOLCE2 PE=4 SV=1	51.52	4	2	2	184	276	F6UP14			42647
PDIA3	Protein disulfide-isomerase (Fragment) OS=Equus caballus GN=PDIA3 PE=3 SV=1	149.03	13	6	6	81	124	F6VSN9			56656
PEBP1	Uncharacterized protein OS=Equus caballus GN=PEBP1 PE=4 SV=1	167.75	33	5	5	101	197	F6QXW2			21338
PFN1	Profilin OS=Equus caballus GN=PFN1 PE=3 SV=1	170.77	51	6	6	93	156	F6UJ33			15043
PGK1	Phosphoglycerate kinase (Fragment) OS=Equus caballus GN=PGK1 PE=3 SV=1	116.5	13	4	3	124	191	F7D1R1			42270
PHB	Uncharacterized protein OS=Equus caballus GN=PHB PE=4 SV=1	67.79	10	2	2	178	286	F6SXD7			29834
PHB2	Uncharacterized protein OS=Equus caballus GN=PHB2 PE=4 SV=1	103.32	11	3	3	118	224	F6XXH8			32934
PKM	Pyruvate kinase (Fragment) OS=Equus caballus GN=PKM PE=3 SV=1	130.95	10	4	4	137	185	F6W3M5	Carbamidomethylation		58734
PLEC	Uncharacterized protein OS=Equus caballus GN=PLEC PE=4 SV=1	99.4	1	7	7	115	144	F6WXR4			505568
PLG	Uncharacterized protein (Fragment) OS=Equus caballus GN=LOC100050531 PE=3 SV=1	86.53	3	2	2	151	264	F6USP9	Carbamidomethylation		91715
PNP	Purine nucleoside phosphorylase OS=Equus caballus GN=LOC100058767 PE=3 SV=1	155.6	20	5	2	88	166	F6XLG0			32021
PPIA	Uncharacterized protein OS=Equus caballus GN=LOC100052020 PE=3 SV=1	129.31	37	4	4	119	230	F6X6A6	Carbamidomethylation		11275
PPIB	Peptidyl-prolyl cis-trans isomerase OS=Equus caballus GN=PPIB PE=1 SV=1	181.87	48	10	10	58	93	A5YBL8			23808
PRDX1	Uncharacterized protein OS=Equus caballus GN=PRDX1 PE=4 SV=1	96.02	16	3	3	191	233	F6S6J4			22134
PRELP	Uncharacterized protein OS=Equus caballus GN=PRELP PE=4 SV=1	327.42	65	34	34	2	8	F6RZ46	Carbamidomethylation	Oxidation or Hydroxylation	43475
PRKCDBP	Uncharacterized protein OS=Equus caballus GN=PRKCDBP PE=4 SV=1	79.73	19	2	2	198	298	F7DT73			14358
PTRF	Uncharacterized protein OS=Equus caballus GN=PTRF PE=4 SV=1	211.68	31	16	16	29	80	F7CS30	Oxidation (M)		43380
QSOX1	Sulfhydryl oxidase (Fragment) OS=Equus caballus GN=QSOX1 PE=4 SV=1	52.11	3	2	2	262	315	F6WQ44			78943
RARRES2	Uncharacterized protein OS=Equus caballus GN=RARRES2 PE=4 SV=1	105.15	18	2	2	247	319	F7C5F1			18346
RBMX	Uncharacterized protein OS=Equus caballus GN=RBMX PE=4 SV=1	50.63	4	2	2	250	327	F6XJB9			42332
REG1	C-C motif chemokine OS=Equus caballus GN=LOC100630171 PE=3 SV=1	55.38	38	2	2	248	321	F6RLX6	Carbamidomethylation		10392
RNASE4	Angiogenin OS=Equus caballus GN=ANG PE=3 SV=1	74.36	28	3	3	162	260	F7ATC2	Carbamidomethylation		16981
RPL23A	Uncharacterized protein OS=Equus caballus GN=LOC100055584 PE=3 SV=1	68.31	24	3	3	146	254	F6ULU9			17686
RPL26	Uncharacterized protein OS=Equus caballus GN=RPL26 PE=3 SV=1	57.93	12	2	2	147	271	F6TSK0	Oxidation (M)		17258
RPL26L1	Uncharacterized protein OS=Equus caballus GN=RPL26L1 PE=3 SV=1	57.93	12	2	2	147	272	F7C4K4	Oxidation (M)		17201
RPL27	60S ribosomal protein L27 OS=Equus caballus GN=RPL27 PE=3 SV=1	74.62	12	2	2	152	278	F7D8K7			15798
RPL31	Uncharacterized protein (Fragment) OS=Equus caballus GN=RPL31 PE=4 SV=1	70.57	17	2	2	176	269	F6YBX0			14667
RPS17	Uncharacterized protein OS=Equus caballus GN=LOC100065786 PE=3 SV=1	71.58	15	2	2	243	289	F6ZAR3	Oxidation (M)		15524
RPS17L	Uncharacterized protein (Fragment) OS=Equus caballus GN=RPS17L PE=3 SV=1	71.58	15	2	2	243	288	F6PQD3	Oxidation (M)		15521
RPS19	Uncharacterized protein (Fragment) OS=Equus caballus GN=RPS19 PE=4 SV=1	104.39	35	7	6	99	154	F6YZX2			16616
RPS24	40S ribosomal protein S24 (Fragment) OS=Equus caballus GN=RPS24 PE=3 SV=1	95.31	21	2	2	171	281	F6Z3G3			15195
RPS25	Uncharacterized protein (Fragment) OS=Equus caballus GN=RPS25 PE=4 SV=1	74.63	15	2	2	199	299	F6TXZ9			14857
RPS7	Uncharacterized protein (Fragment) OS=Equus caballus GN=RPS7 PE=4 SV=1	69.58	25	4	4	126	244	F7DBJ7			19560
RRBP1	Uncharacterized protein OS=Equus caballus GN=RRBP1 PE=4 SV=1	61.33	2	2	2	157	323	F7D6B3			102836
S100A10	Uncharacterized protein OS=Equus caballus GN=S100A10 PE=4 SV=1	92.96	37	3	3	144	231	F7BKY7	Carbamidomethylation		11231
S100A11	Protein S100 (Fragment) OS=Equus caballus GN=S100A11 PE=3 SV=1	77.97	19	2	2	200	309	F7BND9			11403
S100A4	Protein S100 OS=Equus caballus GN=S100A4 PE=3 SV=1	140.77	49	7	7	79	133	F6UF75			11761
SEPT2	Uncharacterized protein OS=Equus caballus GN=SEPT2 PE=3 SV=1	89	12	3	3	161	245	F6SHH7			41554
SERPINF1	Uncharacterized protein OS=Equus caballus GN=SERPINF1 PE=3 SV=1	229.34	40	15	15	46	46	F7BKE1	Oxidation (M)		46122
SERPINH1	Uncharacterized protein OS=Equus caballus GN=SERPINH1 PE=3 SV=1	211.14	27	8	8	63	94	F6PWV8	Oxidation or Hydroxylation		46422
SH3GL2	Uncharacterized protein (Fragment) OS=Equus caballus GN=SH3GL2 PE=4 SV=1	78.14	9	2	2	186	292	F6RM94			38368
SNRPD3	Uncharacterized protein OS=Equus caballus GN=SNRPD3 PE=4 SV=1	57.31	15	2	2	134	313	F6TZ46	Oxidation (M)		13916
SOD2	Superoxide dismutase (Fragment) OS=Equus caballus GN=SOD2 PE=3 SV=1	162.02	34	6	6	97	128	F6U991			24278
SPON2	Uncharacterized protein OS=Equus caballus GN=SPON2 PE=4 SV=1	51.8	5	2	2	263	317	F6Y4K8			35305
SPTAN1	Uncharacterized protein OS=Equus caballus GN=SPTAN1 PE=4 SV=1	136.1	2	3	3	136	212	F6UPM7			283549
SRI	Uncharacterized protein (Fragment) OS=Equus caballus GN=SRI PE=4 SV=1	52.18	11	2	2	246	318	F6W215			19924
TAGLN2	Transgelin (Fragment) OS=Equus caballus GN=TAGLN2 PE=3 SV=1	116.39	22	3	3	150	258	F6QXN5	Oxidation (M)		23000
TF	Serotransferrin OS=Equus caballus GN=TF PE=2 SV=1	104.33	6	4	4	130	186	P27425			78095
TGFBI	Uncharacterized protein (Fragment) OS=Equus caballus GN=TGFBI PE=4 SV=1	72.34	5	3	3	153	236	F6VB94			72583
THBS1	Uncharacterized protein OS=Equus caballus GN=THBS1 PE=4 SV=1	282.31	27	29	28	31	11	F6YR34	Carbamidomethylation		129566
THBS4	Uncharacterized protein (Fragment) OS=Equus caballus GN=THBS4 PE=4 SV=1	337.59	30	26	23	20	9	F7E0P3	Carbamidomethylation		102893
TIMP3	Metalloproteinase inhibitor 3 OS=Equus caballus GN=TIMP3 PE=2 SV=1	139.19	25	5	5	129	164	Q9TUL9	Carbamidomethylation		24147
TINAGL1	Uncharacterized protein OS=Equus caballus GN=TINAGL1 PE=3 SV=1	145.76	13	5	5	69	167	F7CC59			52302
TLN1	Uncharacterized protein OS=Equus caballus GN=TLN1 PE=4 SV=1	72.52	1	2	2	183	265	F6QIZ4			269855
TNC	Uncharacterized protein (Fragment) OS=Equus caballus GN=TNC PE=4 SV=1	174.63	4	9	9	92	135	F6PN81			224848
TNNI1	Uncharacterized protein (Fragment) OS=Equus caballus GN=TNNI1 PE=4 SV=1	75.8	14	3	3	193	253	F6YXW6	Oxidation (M)		21527
TNXB	Uncharacterized protein OS=Equus caballus GN=TNXB PE=4 SV=1	116.05	2	8	8	104	125	F7CCQ6			445392
TPI1	Triosephosphate isomerase OS=Equus caballus GN=TPI1 PE=3 SV=1	163.96	24	5	5	94	155	F6TZS9			26711
TTN	Uncharacterized protein OS=Equus caballus GN=TTN PE=4 SV=1	53.12	0	2	2	114	274	F6VG02	Oxidation or Hydroxylation		3912459
UQCRC2	Mitochondrial cytochrome b-c1 complex subunit 2-like protein OS=Equus caballus GN=UQCRC2 PE=2 SV=1	78.2	8	3	3	197	263	F6QA35	Oxidation (M)		48133
VCP	Uncharacterized protein (Fragment) OS=Equus caballus GN=VCP PE=3 SV=1	104.61	3	2	2	232	283	F7BWW6			89113
VIM	Uncharacterized protein (Fragment) OS=Equus caballus GN=VIM PE=3 SV=1	130.86	17	5	5	85	194	F7B5C4			42144
VIT	Uncharacterized protein OS=Equus caballus GN=VIT PE=4 SV=1	37.05	3	2	2	203	339	F6QP96			75526

## Sheet: Protein in just RapiG 
To	Description	Accession	-10lgP	Coverage (%)	#Peptides	#Unique	Protein Group	Protein ID	PTM	Avg. Mass
ACAN	Uncharacterized protein OS=Equus caballus GN=ACAN PE=4 SV=1	F7C3C6	216.35	10	20	20	14	7942	F7C3C6_HORSE	220883
AEBP1	Uncharacterized protein (Fragment) OS=Equus caballus GN=AEBP1 PE=4 SV=1	F7C2Y5	133.24	6	6	6	41	223	F7C2Y5_HORSE	119037
AHNAK	Uncharacterized protein (Fragment) OS=Equus caballus GN=AHNAK PE=4 SV=1	F7AJD4	219.17	7	17	17	24	45	F7AJD4_HORSE	408009
ALB	Serum albumin OS=Equus caballus GN=ALB PE=4 SV=1	F7BAY6	102.87	5	4	4	68	17	F7BAY6_HORSE	68372
AMBP	Uncharacterized protein OS=Equus caballus GN=AMBP PE=4 SV=1	F6UZH0	96.24	4	3	3	85	469	F6UZH0_HORSE	39010
ANXA1	Annexin A1 OS=Equus caballus GN=ANXA1 PE=2 SV=3	Q8HZM6	136.26	13	4	4	71	19	ANXA1_HORSE	38737
ANXA2	Annexin OS=Equus caballus GN=ANXA2 PE=2 SV=1	F6ZI51	205.05	35	9	9	25	1	F6ZI51_HORSE	38598
ANXA4	Annexin OS=Equus caballus GN=ANXA4 PE=3 SV=1	F6S9R7	115.31	13	3	3	90	64	F6S9R7_HORSE	36067
ANXA8	Annexin OS=Equus caballus GN=ANXA8 PE=3 SV=1	F7E419	85.73	9	2	2	86	7973	F7E419_HORSE	36729
AQP1	Uncharacterized protein OS=Equus caballus GN=AQP1 PE=3 SV=1	F6WM25	125.81	13	3	3	62	7960	F6WM25_HORSE	28746
ATL3	Uncharacterized protein OS=Equus caballus GN=ATL3 PE=4 SV=1	F7BTZ8	102.28	7	2	2	124	7979	F7BTZ8_HORSE	60401
ATP5A1	ATP synthase subunit alpha OS=Equus caballus GN=ATP5A1 PE=3 SV=1	F6XUJ2	141.49	16	6	6	52	87	F6XUJ2_HORSE	59636
ATP5B	ATP synthase subunit beta OS=Equus caballus GN=ATP5B PE=3 SV=1	F6U187	76.15	5	2	2	122	33	F6U187_HORSE	56258
BGN	Biglycan OS=Equus caballus GN=BGN PE=2 SV=1	O46403	219.14	39	14	14	19	16	PGS1_HORSE	41925
CALM1	Uncharacterized protein (Fragment) OS=Equus caballus GN=CALM1 PE=4 SV=1	F6Z5C4	101.65	16	2	2	98	7981	F6Z5C4_HORSE	16706
CALM2	Uncharacterized protein OS=Equus caballus GN=CALM1 PE=4 SV=1	F6TZ87	101.65	15	2	2	98	7983	F6TZ87_HORSE	16838
CALM3	Uncharacterized protein (Fragment) OS=Equus caballus GN=CALM3 PE=4 SV=1	F7BJZ4	101.65	15	2	2	98	7982	F7BJZ4_HORSE	16835
CAT	Catalase (Fragment) OS=Equus caballus GN=CAT PE=3 SV=1	F7D854	152.12	28	10	10	35	7	F7D854_HORSE	57298
CAV1	Caveolin-1 OS=Equus caballus GN=CAV1 PE=3 SV=1	Q2QLB0	47.46	11	2	2	110	7995	CAV1_HORSE	20579
CDH13	Uncharacterized protein OS=Equus caballus GN=CDH13 PE=4 SV=1	F6VN96	157.43	10	5	5	51	7955	F6VN96_HORSE	76386
CFL1	Uncharacterized protein OS=Equus caballus GN=CFL1 PE=4 SV=1	F7DXG8	88.8	32	3	3	95	165	F7DXG8_HORSE	18502
CILP	Uncharacterized protein OS=Equus caballus GN=CILP PE=4 SV=1	F7C2J3	220.16	20	18	18	20	10	F7C2J3_HORSE	132800
CILP2	Uncharacterized protein OS=Equus caballus GN=CILP2 PE=4 SV=1	F7CCP9	75.62	4	2	2	111	255	F7CCP9_HORSE	65709
CKAP4	Uncharacterized protein (Fragment) OS=Equus caballus GN=CKAP4 PE=4 SV=1	F6VUR4	79.32	4	2	2	106	7965	F6VUR4_HORSE	50530
CLU	Clusterin OS=Equus caballus GN=CLU PE=2 SV=1	Q29482	146.78	12	7	7	42	31	CLUS_HORSE	52154
COL12A1	Uncharacterized protein OS=Equus caballus GN=COL12A1 PE=4 SV=1	F6QD89	382.25	37	82	82	2	12	F6QD89_HORSE	339321
COL14A1	Uncharacterized protein OS=Equus caballus GN=COL14A1 PE=4 SV=1	F6ZNX3	134.22	3	4	4	53	211	F6ZNX3_HORSE	192866
COL15A1	Uncharacterized protein (Fragment) OS=Equus caballus GN=COL15A1 PE=4 SV=1	F6Q978	109.09	2	2	2	81	219	F6Q978_HORSE	137093
COL1A1	Uncharacterized protein OS=Equus caballus GN=COL1A1 PE=4 SV=1	F6VUP8	285.71	37	40	38	4	26	F6VUP8_HORSE	140218
COL1A2	Uncharacterized protein OS=Equus caballus GN=COL1A2 PE=4 SV=1	F6RTI8	381.09	48	51	50	1	34	F6RTI8_HORSE	128115
COL3A1	Uncharacterized protein OS=Equus caballus GN=COL3A1 PE=4 SV=1	F6R4Y3	247.91	13	14	14	15	70	F6R4Y3_HORSE	140711
COL5A1	Uncharacterized protein (Fragment) OS=Equus caballus GN=COL5A1 PE=4 SV=1	F6ZNE6	176.23	4	7	7	28	7946	F6ZNE6_HORSE	164410
COL5A2	Uncharacterized protein OS=Equus caballus GN=COL5A2 PE=4 SV=1	F7BH47	169.6	7	9	8	38	908	F7BH47_HORSE	145121
COL6A1	Uncharacterized protein OS=Equus caballus GN=COL6A1 PE=4 SV=1	F6UW03	285.6	28	24	24	8	208	F6UW03_HORSE	108972
COL6A2	Uncharacterized protein (Fragment) OS=Equus caballus GN=COL6A2 PE=4 SV=1	F7CGV8	293.86	19	22	22	9	121	F7CGV8_HORSE	104598
COL6A3	Uncharacterized protein OS=Equus caballus GN=COL6A3 PE=4 SV=1	F6QAT0	385.63	25	71	71	3	13	F6QAT0_HORSE	340859
COMP	Uncharacterized protein OS=Equus caballus GN=COMP PE=4 SV=1	F6U3D3	283.75	31	23	22	6	15	F6U3D3_HORSE	82161
CRYAB	Uncharacterized protein OS=Equus caballus GN=CRYAB PE=3 SV=1	F6SYI2	142.25	32	4	4	61	98	F6SYI2_HORSE	19996
CYB5R3	Uncharacterized protein (Fragment) OS=Equus caballus GN=CYB5R3 PE=4 SV=1	F6TGW9	91.63	14	2	2	115	479	F6TGW9_HORSE	33518
DCN	Decorin OS=Equus caballus GN=DCN PE=2 SV=1	O46542	280.69	55	24	24	7	3	PGS2_HORSE	39939
DPYSL2	Uncharacterized protein OS=Equus caballus GN=DPYSL2 PE=4 SV=1	F7B320	91.15	12	4	3	66	81	F7B320_HORSE	62292
DPYSL3	Uncharacterized protein OS=Equus caballus GN=DPYSL3 PE=4 SV=1	F6WC66	120.51	7	3	2	82	168	F6WC66_HORSE	61943
EEF1A1	Elongation factor 1-alpha 1 OS=Equus caballus GN=EEF1A1 PE=2 SV=1	A2Q0Z0	95.91	10	3	3	91	152	EF1A1_HORSE	50125
FBLN2	Uncharacterized protein (Fragment) OS=Equus caballus GN=FBLN2 PE=4 SV=1	F6YCN2	98.08	2	2	2	119	89	F6YCN2_HORSE	125348
FBN1	Uncharacterized protein OS=Equus caballus GN=FBN1 PE=4 SV=1	F7BTD8	163.82	4	12	12	33	7944	F7BTD8_HORSE	311508
FLNA	Uncharacterized protein OS=Equus caballus GN=FLNA PE=4 SV=1	F7BGS8	243.53	9	18	18	23	131	F7BGS8_HORSE	280000
FMOD	Fibromodulin OS=Equus caballus GN=FMOD PE=2 SV=1	A2Q126	186.89	29	12	12	22	72	A2Q126_HORSE	43035
FN1	Fibronectin OS=Equus caballus GN=FN1 PE=4 SV=1	F7CN05	380	35	63	63	5	4	F7CN05_HORSE	252553
GAPDH	Glyceraldehyde-3-phosphate dehydrogenase OS=Equus caballus GN=LOC100054877 PE=3 SV=1	F6YV40	133.35	19	5	5	49	53	F6YV40_HORSE	35824
GLIPR2	Uncharacterized protein (Fragment) OS=Equus caballus GN=GLIPR2 PE=4 SV=1	F6RMQ1	91.73	17	2	2	116	7972	F6RMQ1_HORSE	16905
GSN	Gelsolin OS=Equus caballus GN=GSN PE=1 SV=2	Q28372	87.47	5	2	2	101	44	GELS_HORSE	80827
H2AFJ	Histone H2A OS=Equus caballus GN=H2AFJ PE=3 SV=1	F6XYG7	67.53	9	2	2	88	170	F6XYG7_HORSE	14150
H3F3B	Histone H3 OS=Equus caballus GN=LOC100054462 PE=2 SV=1	F6YXV8	98.44	21	5	5	43	106	F6YXV8_HORSE	15328
HAPLN1	Hyaluronan and proteoglycan link protein 1 OS=Equus caballus GN=HAPLN1 PE=2 SV=1	Q28381	129.69	14	4	4	63	216	HPLN1_HORSE	40077
HIST1H2AB	Histone H2A OS=Equus caballus GN=LOC100053206 PE=3 SV=1	F6SWA7	67.53	9	2	2	88	176	F6SWA7_HORSE	14119
HIST1H2AD	Histone H2A OS=Equus caballus GN=HIST1H2AD PE=3 SV=1	F7CJP0	67.53	9	2	2	88	172	F7CJP0_HORSE	14107
HIST1H2AE	Histone H2A OS=Equus caballus GN=HIST1H2AE PE=3 SV=1	F7CMF9	67.53	9	2	2	88	173	F7CMF9_HORSE	14135
HIST1H2AG	Histone H2A OS=Equus caballus GN=HIST1H2AG PE=3 SV=1	F7AXC3	67.53	9	2	2	88	177	F7AXC3_HORSE	14486
HIST1H2AH	Histone H2A OS=Equus caballus GN=LOC100063021 PE=3 SV=1	F6X6J0	67.53	9	2	2	88	178	F6X6J0_HORSE	14522
HIST1H2AJ	Histone H2A OS=Equus caballus GN=HIST1H2AH PE=3 SV=1	F6W1T4	67.53	9	2	2	88	169	F6W1T4_HORSE	13906
HIST2H2AA3	Histone H2A OS=Equus caballus GN=HIST1H2AC PE=3 SV=1	F7BVY4	67.53	9	2	2	88	175	F7BVY4_HORSE	14105
HIST2H2AA4	Histone H2A OS=Equus caballus GN=HIST2H2AA3 PE=3 SV=1	F7BXF3	67.53	9	2	2	88	134	F7BXF3_HORSE	14095
HIST2H2AB	Histone H2A OS=Equus caballus GN=HIST2H2AB PE=3 SV=1	F7CQ97	67.53	9	2	2	88	180	F7CQ97_HORSE	13995
HIST2H3D	Histone H3 (Fragment) OS=Equus caballus PE=3 SV=1	F6VCB4	98.44	24	5	5	43	107	F6VCB4_HORSE	13913
HIST3H2A	Histone H2A OS=Equus caballus GN=HIST3H2A PE=3 SV=1	F6ZFT8	67.53	9	2	2	88	174	F6ZFT8_HORSE	14121
HIST3H3	Histone H3 OS=Equus caballus GN=HIST3H3 PE=3 SV=1	F7B238	98.44	21	5	5	43	108	F7B238_HORSE	15478
HSPA1A	Uncharacterized protein (Fragment) OS=Equus caballus GN=HSPA1A PE=3 SV=1	F7DW69	100.28	7	5	3	59	92	F7DW69_HORSE	70214
HSPA1L	Uncharacterized protein OS=Equus caballus GN=HSPA1L PE=3 SV=1	F7D7T6	100.28	7	5	3	59	160	F7D7T6_HORSE	70476
HSPA5	78 kDa glucose-regulated protein (Fragment) OS=Equus caballus GN=HSPA5 PE=3 SV=1	F6YG82	131.08	7	3	3	69	158	F6YG82_HORSE	71970
HSPB1	Uncharacterized protein OS=Equus caballus GN=HSPB1 PE=3 SV=1	F7E3Y7	168.32	34	4	4	47	105	F7E3Y7_HORSE	23118
HSPG2	Uncharacterized protein (Fragment) OS=Equus caballus GN=HSPG2 PE=4 SV=1	F7DMY7	214.01	3	11	11	27	27	F7DMY7_HORSE	465272
HTRA1	Uncharacterized protein (Fragment) OS=Equus caballus GN=HTRA1 PE=4 SV=1	F7B812	140.49	21	4	4	64	85	F7B812_HORSE	35149
IGHG5	Uncharacterized protein (Fragment) OS=Equus caballus PE=4 SV=1	H9GZU9	71.47	5	2	2	80	142	H9GZU9_HORSE	35841
IGHG6	Uncharacterized protein (Fragment) OS=Equus caballus PE=4 SV=1	H9GZU8	53.21	8	2	2	131	150	H9GZU8_HORSE	35916
IQGAP1	Uncharacterized protein (Fragment) OS=Equus caballus GN=IQGAP1 PE=4 SV=1	F6YRC5	49.75	2	2	2	130	7994	F6YRC5_HORSE	187125
ITGAV	Uncharacterized protein (Fragment) OS=Equus caballus GN=ITGAV PE=3 SV=1	F6UT65	80.22	3	2	2	118	7976	F6UT65_HORSE	112125
ITGB1	Integrin beta (Fragment) OS=Equus caballus GN=ITGB1 PE=3 SV=1	F6UR46	73.69	4	2	2	120	7978	F6UR46_HORSE	88330
ITIH1	Uncharacterized protein (Fragment) OS=Equus caballus GN=ITIH1 PE=4 SV=1	F6QX36	167.2	11	5	5	58	41	F6QX36_HORSE	101123
ITIH2	Uncharacterized protein OS=Equus caballus GN=ITIH2 PE=4 SV=1	F7DL17	96.94	4	3	3	79	102	F7DL17_HORSE	106324
KRT1	Uncharacterized protein OS=Equus caballus GN=KRT1 PE=3 SV=1	F7B7X0	138.8	6	5	4	54	470	F7B7X0_HORSE	66093
KRT10	Uncharacterized protein (Fragment) OS=Equus caballus GN=LOC100053935 PE=3 SV=1	F6WDW3	130.22	12	5	3	60	711	F6WDW3_HORSE	42720
KRT16	Uncharacterized protein OS=Equus caballus GN=KRT16 PE=3 SV=1	F6ZEQ3	102.56	11	4	2	67	7954	F6ZEQ3_HORSE	50827
LAMB2	Uncharacterized protein OS=Equus caballus GN=LAMB2 PE=4 SV=1	F7BK38	63.91	2	2	2	127	671	F7BK38_HORSE	195801
LMNA	Uncharacterized protein OS=Equus caballus GN=LMNA PE=3 SV=1	F6ZY40	291.62	38	29	28	10	2	F6ZY40_HORSE	74089
LOX	Uncharacterized protein OS=Equus caballus GN=LOX PE=4 SV=1	F7C108	95.19	28	3	3	77	99	F7C108_HORSE	29369
LUM	Uncharacterized protein OS=Equus caballus GN=LUM PE=4 SV=1	F6SKT2	214.82	38	15	15	18	30	F6SKT2_HORSE	38816
MAMDC2	Uncharacterized protein OS=Equus caballus GN=MAMDC2 PE=4 SV=1	F6WBC8	77.58	3	2	2	125	238	F6WBC8_HORSE	77267
MFGE8	Uncharacterized protein (Fragment) OS=Equus caballus GN=MFGE8 PE=4 SV=1	F7B0S3	180.07	21	8	8	37	43	F7B0S3_HORSE	45425
MYH10	Uncharacterized protein OS=Equus caballus GN=MYH10 PE=4 SV=1	F6YX05	148.84	6	9	7	39	268	F6YX05_HORSE	229091
MYH9	Uncharacterized protein (Fragment) OS=Equus caballus GN=MYH9 PE=4 SV=1	F6XTY0	186.57	6	9	7	36	66	F6XTY0_HORSE	205869
MYL6	Uncharacterized protein OS=Equus caballus GN=MYL6 PE=4 SV=1	F7AX54	107.58	27	3	2	74	393	F7AX54_HORSE	16930
MYOC	Uncharacterized protein (Fragment) OS=Equus caballus GN=MYOC PE=4 SV=1	F6QKR7	189.08	23	11	11	31	47	F6QKR7_HORSE	56537
NID2	Uncharacterized protein OS=Equus caballus GN=NID2 PE=4 SV=1	F6VYL1	89.1	3	2	2	84	184	F6VYL1_HORSE	88349
OGN	Uncharacterized protein OS=Equus caballus GN=OGN PE=4 SV=1	F6PVJ6	194.48	21	8	8	30	78	F6PVJ6_HORSE	34064
P4HB	Protein disulfide-isomerase (Fragment) OS=Equus caballus GN=P4HB PE=3 SV=1	F7B821	104.03	15	5	5	46	540	F7B821_HORSE	51607
PAICS	Uncharacterized protein OS=Equus caballus GN=PAICS PE=3 SV=1	F7D7Z9	87.18	8	2	2	117	7974	F7D7Z9_HORSE	47060
PKM	Pyruvate kinase (Fragment) OS=Equus caballus GN=PKM PE=3 SV=1	F6W3M5	108.96	11	4	4	55	185	F6W3M5_HORSE	58734
PLEC	Uncharacterized protein OS=Equus caballus GN=PLEC PE=4 SV=1	F6WPZ3	127.77	1	5	5	57	145	F6WPZ3_HORSE	503374
PRELP	Uncharacterized protein OS=Equus caballus GN=PRELP PE=4 SV=1	F6RZ46	193.15	31	12	12	26	8	F6RZ46_HORSE	43475
PRKCDBP	Uncharacterized protein OS=Equus caballus GN=PRKCDBP PE=4 SV=1	F7DT73	70.66	19	2	2	121	298	F7DT73_HORSE	14358
PTRF	Uncharacterized protein OS=Equus caballus GN=PTRF PE=4 SV=1	F7CS30	136.03	10	3	3	72	80	F7CS30_HORSE	43380
RBM3	Uncharacterized protein OS=Equus caballus GN=RBM3 PE=4 SV=1	F6YEU3	81.33	24	3	3	93	401	F6YEU3_HORSE	16950
RPS3	Uncharacterized protein OS=Equus caballus GN=RPS3 PE=3 SV=1	F7BA94	86.78	12	2	2	126	7985	F7BA94_HORSE	26674
SERPINF1	Uncharacterized protein OS=Equus caballus GN=SERPINF1 PE=3 SV=1	F7BKE1	147.86	19	6	6	48	46	F7BKE1_HORSE	46122
SH3BGRL3	SH3 domain-binding glutamic acid-rich-like protein OS=Equus caballus GN=SH3BGRL3 PE=3 SV=1	A0A0B4J1B8	68.63	23	2	2	105	7964	A0A0B4J1B8_HORSE	10438
SPTBN1	Uncharacterized protein OS=Equus caballus GN=SPTBN1 PE=4 SV=1	F6X6S8	61.19	1	2	2	108	7966	F6X6S8_HORSE	249931
THBS1	Uncharacterized protein OS=Equus caballus GN=THBS1 PE=4 SV=1	F6YR34	238.11	18	23	22	21	11	F6YR34_HORSE	129566
THBS4	Uncharacterized protein (Fragment) OS=Equus caballus GN=THBS4 PE=4 SV=1	F7E0P3	270.57	18	16	14	13	9	F7E0P3_HORSE	102893
TMED10	Uncharacterized protein OS=Equus caballus GN=TMED10 PE=3 SV=1	F6S535	84.29	7	2	2	141	8016	F6S535_HORSE	24740
TNC	Uncharacterized protein (Fragment) OS=Equus caballus GN=TNC PE=4 SV=1	F6PN81	187.59	7	11	11	29	135	F6PN81_HORSE	224848
TNN	Uncharacterized protein OS=Equus caballus GN=TNN PE=4 SV=1	F6ZWJ9	179.61	12	8	8	32	7943	F6ZWJ9_HORSE	143004
TNXB	Uncharacterized protein OS=Equus caballus GN=TNXB PE=4 SV=1	F7CCQ6	146.38	2	6	6	40	125	F7CCQ6_HORSE	445392
TPM2	Uncharacterized protein OS=Equus caballus GN=TPM2 PE=3 SV=1	F7A281	112.69	20	6	3	44	7947	F7A281_HORSE	32976
TPM4	Tropomyosin alpha-4 chain OS=Equus caballus GN=TPM4 PE=1 SV=2	P02561	101.97	18	5	3	50	7953	TPM4_HORSE	28523
TUBA1A	Uncharacterized protein OS=Equus caballus GN=TUBA1A PE=3 SV=1	F6ZSB4	148.32	17	5	5	45	86	F6ZSB4_HORSE	50136
TUBA1B	Uncharacterized protein OS=Equus caballus GN=TUBA1B PE=3 SV=1	F7ANC9	148.32	17	5	5	45	79	F7ANC9_HORSE	50460
TUBA1C	Uncharacterized protein OS=Equus caballus GN=TUBA1C PE=3 SV=1	F6YRE0	148.32	17	5	5	45	95	F6YRE0_HORSE	49925
TUBA1D	Uncharacterized protein (Fragment) OS=Equus caballus GN=LOC100059285 PE=3 SV=1	F6SAV5	148.32	17	5	5	45	88	F6SAV5_HORSE	50561
TUBB	Uncharacterized protein OS=Equus caballus GN=TUBB PE=3 SV=1	F7E0H3	93.84	7	2	2	128	100	F7E0H3_HORSE	49671
VCAN	Uncharacterized protein OS=Equus caballus PE=4 SV=1	F7E208	102.26	4	2	2	96	7975	F7E208_HORSE	94101
VIM	Uncharacterized protein (Fragment) OS=Equus caballus GN=VIM PE=3 SV=1	F7B5C4	258.81	66	25	24	11	194	F7B5C4_HORSE	42144
VTN	Uncharacterized protein OS=Equus caballus GN=VTN PE=4 SV=1	F6V881	97.43	10	4	4	73	451	F6V881_HORSE	54236
YWHAB	Uncharacterized protein OS=Equus caballus GN=YWHAB PE=3 SV=1	F7DZV9	54.5	10	2	2	133	718	F7DZV9_HORSE	28110
