# Supplementary material for: Comparison between chaotropic and detergent‐based sample preparation workflow in tendon for mass spectrometry analysis
Source: Proteomics. 2017 Jun 22;17(13-14):1700018. doi: 10.1002/pmic.201700018 (PMC5575552; doi:10.1002/pmic.201700018)
Supplement: Supplementary file 2 — Supporting Information material [file PMIC-17-na-s002.xlsx]

## Sheet: Legend 
Supplementary Table 2.
				Identified protein using GnHCl, RapiGest, GnHCl and RapiGest and GnHCl followed by RapiGest extraction

## Sheet: Proteins in four methods
		GnHCl extraction				RapiGest				GnHCl and RapiGest				GnHCl followed by RapiGest
Accession	ID	-10lgP	Coverage (%)	Peptides	Unique peptides	-10lgP	Coverage (%)	Peptides	Unique peptides	-10lgP	Coverage (%)	Peptides	Unique peptides	-10lgP	Coverage (%)	Peptides	Unique peptides
F6VJR6	A1BG	180.56	13	5	5					108.45	10	5	5
F6R942	A2M	103.92	3	4	2									87.42	3	3	3
F6TNR4	ABI3BP	113.1	5	4	4	81.81	3	2	2	101.12	5	4	4
F7C3C6	ACAN	230.72	6	8	8					81.4	2	4	4	79.44	1	2	2
F7CW82	ACTA2													270.96	53	19	7
P60708	ACTB					177.96	31	8	3	176.76	36	10	3
F6R1X9	ACTC1	328.72	75	27	11	177.96	31	8	3	176.76	36	10	3	270.96	53	19	7
F7DZ82	ACTN1	202.29	17	12	5
F6YV53	ACTN4	217.19	27	17	10									168.05	11	6	4
F7DZE7	ADIPOQ	146.75	27	6	6					74.25	14	3	3	112.79	19	4	4
F6UFV3	ADK	78.44	6	2	2
F7C2Y5	AEBP1	229.21	16	14	14	80.29	3	2	2	145.81	6	6	6	183.57	9	7	7
F7AJD4	AHNAK	288.7	10	35	35	285.72	19	61	61	210.73	10	33	33	206.94	9	28	28
F7BAY6	ALB	399.93	74	47	47	179.43	22	11	11	274.08	59	35	35	354.75	65	41	41
F7CKH3	ALDH1A1	110.62	8	3	2
H9H007	ALDH1L1	87.09	5	3	3
F6SX98	ALDOA	151.96	15	5	5					102.43	11	3	3	78.04	8	2	2
F6UZH0	AMBP	203.06	26	9	9	115.67	12	3	3	145.65	19	6	6	185.96	21	7	7
F7DQI1	ANGPTL7	220.91	26	6	6	122.15	10	3	3	136.58	17	6	6	143.18	19	4	4
Q8HZM6	ANXA1	175.19	34	10	9	49.69	6	2	2	81.5	13	4	4	169.34	32	8	7
F7DE06	ANXA11	94.84	8	4	3
F6ZI51	ANXA2	300.79	59	22	21	174.6	34	10	10	172.18	37	12	12	279.82	59	23	22
F6S9R7	ANXA4	132.08	22	5	5									139.89	22	5	5
F7CL15	ANXA5	235.41	36	11	11									195.28	36	11	11
F6W787	ANXA6	139.86	10	7	6									123.15	10	5	4
F7ALC9	ANXA7	100.69	7	3	3									99.69	9	3	3
F7E419	ANXA8	104.67	11	3	3
F6W6W9	AOX1	111.19	4	3	3
F6Z041	APOH					115.8	13	3	3
F6RHD5	APRT	112.11	31	3	3
F6PH57	ARPC4	109.43	23	4	4									89.7	18	3	3
F7E284	ASPN	277.78	42	15	15					118.41	21	6	6	197.73	36	12	12
F6XUJ2	ATP5A1	233.55	27	12	12					146.7	15	7	7	191.76	20	9	9
F6U187	ATP5B	239.31	25	9	9									153.96	14	5	5
O46403	BGN	313.48	57	21	19	172.47	45	14	12	216.76	59	21	19	238.48	57	20	18
F7BTW7	C3	178.2	12	16	3									141.39	5	6	6
F6SPH9	CANX													79.76	4	2	2
F6SRP7	CAP1	66.67	13	3	3
F7D854	CAT	364.29	63	27	26	167.76	18	8	8	198.43	38	15	14	286.05	60	27	26
Q2QLB0	CAV1	95.37	25	3	3									80.66	13	2	2
F6SXQ9	CDC42	101.38	20	3	3									83.36	26	3	3
F6VN96	CDH13	113.77	5	3	3	111.88	5	3	3	109.16	7	4	4	145.65	13	6	6
F6UN85	CES	64.78	4	2	2
F6ZR63	CFH					108.73	5	4	4					143.93	5	5	5
F7AU56	CFI									60.33	5	2	2
F7DXG8	CFL1					90.33	15	2	2	98.85	39	4	4	85.2	15	2	2
F6WD70	CHAD	92	9	3	3									88.93	7	2	2
F7C2J3	CILP	427.28	41	44	43	259.93	25	28	28	269.75	34	38	38	344.5	37	38	38
F7AW05	CLEC3B					127.67	21	3	3
F7BV85	CLTC	153.08	6	8	8									95.22	2	3	3
Q29482	CLU	305.05	40	18	18	74.63	4	2	2	186.81	26	12	12	236.42	23	12	12
F6VBF7	COL11A1					154.85	5	8	4	107.75	3	5	2	161.89	3	5	2
F6QD89	COL12A1	506.07	48	108	108	313.07	24	52	52	313.95	30	67	67	445.29	48	106	106
F6ZNX3	COL14A1	148.17	6	10	10									115.21	3	5	5
F6Q947	COL15A1	199.77	6	5	5	98.92	3	2	2	99.2	2	3	3	134.71	4	3	3
F6Q978	COL15A1	199.77	6	5	5	98.92	3	2	2	99.2	2	3	3	134.71	4	3	3
F6XHX6	COL18A1					76.72	2	2	2
F6XNR9	COL18A1	106.9	2	3	3	76.72	1	2	2
F6RTL6	COL1A2	461.16	62	57	56	399.81	69	67	65
Q28396	COL2A1	220.7	14	14	9	249.53	24	26	21	198.41	14	15	10	270.74	17	17	12
F6R4Y3	COL3A1	397.31	38	39	38	329.16	37	41	40	288.66	34	38	37	397.67	37	41	40
F6VVM5	COL4A1					98.42	1	2	2	69.67	1	2	2
F6Q0M8	COL4A2	134.05	5	6	5	109.25	4	6	5	112.96	5	6	5	113.87	5	6	5
F7BCA1	COL5A1	175.79	5	6	5	196.78	8	12	9	168.79	7	11	8	198.1	6	10	8
F7BH47	COL5A2	223.24	13	13	11	273.77	31	26	24	205.22	17	16	14	289.6	24	22	20
F6YKP6	COL5A3					116.69	4	4	3
F6UW03	COL6A1	429.29	55	46	46	282.41	30	25	25	279.74	37	32	32	386.65	47	43	43
F7CGV8	COL6A2	429.28	42	41	41	275.74	25	21	20	279	36	33	33	359.01	40	42	41
F6R735	COL6A3	555.61	52	150	149	318.58	20	55	55	295.49	20	57	57	455.82	48	135	134
F6U3D3	COMP	468.86	57	37	33	270.41	33	20	19	307.25	47	31	27	408.96	48	34	30
F7DEW5	CORO1C	85.41	8	2	2									116.48	10	4	4
F6SYI2	CRYAB	263.68	55	10	10	224.05	56	12	12	163.41	46	7	7	214.2	48	9	9
F6XJR7	CSRP1	132.08	39	5	5	72.26	17	2	2	123.68	41	5	5
F6TGW9	CYB5R3													86.51	11	2	2
O46542	DCN	397.82	69	32	30	240.02	55	22	20	277.02	71	33	31	320.66	60	30	28
F7CBX0	DDOST	69.85	4	2	2
F6YRA8	DDX60									32.88	1	2	2
F7AQ43	DES	263.95	49	24	18	113.16	8	4	2	158.26	23	11	7	183.82	22	11	6
F6T2K8	DPT	222.74	43	10	9					122.44	30	6	6	155.19	31	8	8
F7B320	DPYSL2	203.46	26	10	7					145.15	19	8	8	138.43	9	5	3
F6WC66	DPYSL3	148.78	9	5	2					75.16	7	3	3
F7CL80	DSTN					39.6	15	2	2	64.4	19	3	3	74.49	15	2	2
F6QYS3	ECM1	57.16	8	3	3	108.68	9	5	5
F6UME7	EEF1A1	239.62	31	9	9	130.5	13	5	5	115.24	13	5	5	182.49	19	6	6
F6UUS3	EEF2	123.16	6	4	4									133.71	9	5	5
F6T962	EFEMP2	159.81	16	5	5									109.14	10	3	3
F7CVS4	EHD3	81.96	3	2	2
F6XTN1	EIF4A1	91.94	6	2	2
F6YYS2	EIF4A2	91.94	6	2	2
F6SMZ4	EMILIN1	330.01	31	25	24	117.57	4	3	3	198.43	21	17	16	213.11	15	13	13
F6V7C1	ENO1	159.48	20	6	5					144.57	19	7	7	90.74	9	3	3
F7BPT4	EZR									53.16	3	2	2
F6UZI2	F13A1	183.82	11	6	6									113.38	6	3	3
F7ABC9	FBLN1	257.67	23	14	14					110.14	10	5	5	131.7	12	6	6
F6YCN2	FBLN2	345.77	22	22	22					155.43	8	8	8	238.44	11	12	12
F7CKI7	FBN1	423.36	25	57	57	150.91	2	5	5	246.52	10	27	27	218	5	13	13
F6RRV1	FETUB	80.91	7	2	2									84.06	6	2	2
F6RKC6	FHL1	82.83	7	2	2	74.49	8	2	2	82.6	12	3	3	111.31	14	3	3
F7BGS8	FLNA	347.83	25	50	46	158.29	5	10	10	188.76	12	24	24	279.9	18	31	31
F7BH02	FLNA	347.83	25	50	46	158.29	5	10	10	188.76	12	24	24	279.9	18	31	31
A2Q126	FMOD	305.08	41	13	13	109.92	9	4	4	174.87	41	13	13	212.07	33	10	10
F7CN05	FN1	557.56	53	92	92	355.94	43	69	69	368.41	44	79	79	515.42	52	92	92
F6YV40	GAPDH	274.29	47	13	13					127.9	32	7	7	187.41	32	7	7
F7DWN5	GNAI2	57.79	12	2	2									93.55	16	3	2
F6YL06	GNB1	113.48	18	5	5					72.36	8	3	3	103.31	18	5	5
F7DHZ1	GSN									66.95	3	2	2
Q28372	GSN	302.07	40	20	20	118.33	11	6	6	66.95	3	2	2	220.18	28	15	15
F6VSN2	GSTP1	156.76	34	5	5									61.4	9	2	2
F7DZD2	GSTT	100.65	11	3	3
F6QCV1	H2AFY	114	12	4	4	106.96	19	5	5					116.44	18	5	5
F6YXV8	H3F3A	134.62	57	9	9	100.57	21	5	5	111.37	34	8	8	145.16	57	9	9
F6TVY8	HADHA													108.72	6	3	3
Q28381	HAPLN1	174.15	27	7	7									98.69	13	4	4
P01958	HBA	189.2	41	5	5	104.97	25	3	3	128.81	41	5	5	137.13	36	4	4
F6RDD3	HBB	200.58	48	7	7	114.05	35	3	3	103.94	35	3	3	190.32	40	6	6
P02062	HBB	200.58	49	7	7	114.05	35	3	3	103.94	35	3	3	190.32	40	6	6
F6S2F8	HIST1H1C	120.07	11	3	3	98.15	10	3	3	147.06	21	7	7	169.19	24	8	8
F7CJP0	HIST1H2AD									75.7	35	4	2
F6W1T4	HIST1H2AH									75.7	36	4	2
F6X6J0	HIST1H2AH									75.7	34	4	2
F7CJ51	HIST1H2B	172.22	41	6	2	133.05	41	6	2	135.65	44	7	2	177.09	44	7	2
F7AHT9	HIST1H2BB	174.08	41	6	2	133.14	41	6	2	135.21	44	7	2	176.95	44	7	2
F7E1X9	HIST1H2BD	172.22	41	6	2	133.05	41	6	2	135.65	44	7	2	177.09	44	7	2
F7ASE9	HIST1H2BI	172.22	41	6	2	133.05	41	6	2	135.65	44	7	2	177.09	44	7	2
F6UGW9	HIST1H2BJ	174.08	41	6	2	133.14	41	6	2	135.21	44	7	2	176.95	44	7	2
F6TWM4	HIST1H2BK	172.22	41	6	2	133.05	41	6	2	135.65	44	7	2	177.09	44	7	2
F7DLL0	HIST1H2BL	172.22	41	6	2	133.05	41	6	2	135.65	44	7	2	177.09	44	7	2
F6VUX0	HIST1H2BM	172.22	41	6	2	133.05	41	6	2	135.65	44	7	2	177.09	44	7	2
F6PWV1	HIST1H2BN	172.22	41	6	2	133.05	41	6	2	135.65	44	7	2	177.09	44	7	2
F7C964	HIST1H3					100.57	21	5	5	111.37	34	8	8
F6Y7V5	HIST1H3I					100.57	21	5	5	111.37	34	8	8
F6VFV9	HIST1H4	184.26	52	7	7	143.15	33	5	5	161.93	52	7	7	190.82	53	8	8
F7BXF3	HIST2H2AA4									75.7	35	4	2
F6SK17	HIST2H2BE	174.08	41	6	2	133.14	41	6	2	135.21	44	7	2	176.95	44	7	2
F7DIN7	HIST2H2BF									135.21	44	7	2
F7B238	HIST3H3					100.57	21	5	5	111.37	34	8	8
F6XH74	HMGB1													69.69	9	2	2
F6VYB1	HNRNPA2B1					71.08	5	2	2
F6UQU2	HNRNPDL													66.68	6	2	2
F7C113	HNRNPH1													82.77	5	2	2
F6Q4Q1	HNRNPK	142.79	20	6	6	98.27	11	4	4					117.37	24	6	6
F6RTD6	HNRNPL	85.06	6	2	2									73.46	6	2	2
F6XAL9	HNRNPM	71.22	4	2	2
F6XZU0	HNRNPM	71.22	4	2	2
F7BA08	HNRNPR	67.43	3	2	2									81.03	5	3	3
F7E4G6	HNRNPU	164.57	9	4	4					69.18	6	2	2	119.6	6	2	2
F6UVQ0	HP1BP3					94.21	7	3	3	46.57	4	2	2	127.15	9	4	4
F6ZI35	HRG	205.25	47	11	11	172.77	36	9	9	166.93	42	10	10	177.52	42	10	10
F7DW69	HSPA1A	280.38	37	18	15	92.19	4	2	2	158.12	17	8	6	234.14	25	12	10
F7AUW2	HSPA8									120.03	8	4	2	158.15	8	4	2
F7E3Y7	HSPB1	223.83	55	7	7	132.35	36	5	5	109.13	31	4	4	138.94	39	5	5
F7C0I7	HSPG2	401.37	17	47	47	125.94	1	4	4	241.06	11	31	31	338.88	17	44	44
F7B812	HTRA1	211.55	27	6	6	136.16	20	4	4	131.28	35	7	7	122.97	19	5	5
F7DEB1	IGFBP6	91.79	9	2	2	105.01	19	2	2	79.89	9	2	2	82.88	21	3	3
H9GZQ9	IGHC1	225.09	36	10	7	196.75	39	11	8	178.35	30	8	6	240.83	49	13	10
H9GZN9	IGHM	83.6	6	3	3
F6V5H1	IGKC	108.89	27	2	2					56.2	29	2	2
F6YRC5	IQGAP1	210.9	15	17	17									148.11	10	10	10
F6QX36	ITIH1	182.32	11	11	11					68.9	5	4	4	136.13	8	8	8
F7DL17	ITIH2	96.2	3	3	3
F7B7X0	KRT1	168.96	12	10	5	125.98	8	6	5	144.74	12	10	5	140.24	8	6	5
F6WDW3	KRT10B	210.35	30	15	9	116.27	12	5	3	159.5	27	12	8	148.54	17	7	5
F6SHJ8	KRT2A					116.64	7	5	3					87.25	4	3	2
F7A559	KRT2B													87.25	4	3	2
F6TTN2	KRT31													101.8	10	4	3
F6VDK7	KRT33A													101.8	10	4	3
F6ZTT5	KRT33B													101.8	10	4	3
F6T2K0	KRT83													108.03	8	5	4
F7BXV9	LAMA5	126.29	2	7	7									118.89	2	5	5
F7BK38	LAMB2	240.11	10	14	13									157.57	5	6	5
F7CQA4	LAMC1	107.84	4	4	4									67.29	2	2	2
F7CV04	LAMC1	107.84	4	4	4									67.29	2	2	2
F6W3T1	LDHA	124.46	16	6	5									126.62	14	5	4
C6L1J5	LDHB	116.18	18	5	4
F7A860	LGALS3	83.17	8	2	2									79.51	10	2	2
F6ZY40	LMNA	369.83	70	54	52	278.26	60	39	38	293.69	64	50	49	326.53	62	48	47
F7ALF9	LMNB2	94.68	5	4	2									81.42	5	3	2
F7C108	LOX	210.85	31	6	6	108.69	20	3	3	165.27	31	6	6	214.87	34	7	7
F6PMY4	LRP1	67.92	1	2	2
F6SKT2	LUM	272.82	51	17	17	164.65	35	10	10	177.08	40	13	13	198.9	35	10	10
F7CU94	LYZ	97.86	21	2	2
F6WBC8	MAMDC2	261.5	27	15	15									160.35	11	5	5
F7CZS6	MDH1	56.82	9	2	2
F6TYW4	MDH2	88.83	10	3	3
F6QCH9	MECP2					106.06	8	4	4	65.22	7	3	3	92.46	9	3	3
F7B0S3	MFGE8	285.51	52	16	16					106.6	12	4	4	206.92	33	10	10
F6R013	MGP	102.54	23	2	2
F6T9W9	MMP3	221.46	30	13	13									179.98	32	14	14
Q28397	MMP3	221.46	30	13	13									179.98	32	14	14
F6PUX2	MSN	129.15	10	4	4					53.16	3	2	2	102.84	12	5	5
F6YIU8	MTHFD1	131.67	5	4	4									83.96	3	2	2
F6YX05	MYH10	206.93	10	16	6									177.49	6	9	5
F6WCS1	MYH11	264.78	16	27	18	93.5	2	2	2					240.69	11	15	10
F6XTY0	MYH9	308.17	27	38	29									250.07	17	21	17
F7BJV0	MYO1C	244.45	18	16	16									198.81	12	11	11
F6QTU8	MYO1D	62.92	2	2	2
F6QKR7	MYOC	318.5	49	23	23	248.17	44	19	19	225.7	46	20	20	280.04	56	30	30
F6X3K0	NCL	132.47	12	6	6	156.03	16	9	9	86.14	8	4	4	137.28	12	6	6
F6XH19	NID1	149.27	6	6	5
F6VYL1	NID2	212.46	19	11	10									170.32	12	7	6
F6UBF6	NONO	108.17	6	3	3
F6PVJ6	OGN	263.92	42	16	15	145.03	17	8	8	171.43	42	14	14	192.77	29	11	11
F6QLR9	OLFML1	119.51	10	4	4									138.9	16	5	5
F7BCM8	OLFML3	75.22	4	2	2									103.49	7	3	3
F7B821	P4HB	71.89	4	2	2
F6WZ69	PCOLCE	149.1	12	4	4	119.44	12	4	4	109.66	15	5	5	121.88	8	3	3
F6UP14	PCOLCE2	140.92	14	5	5									147.7	9	3	3
F6QXW2	PEBP1									70.65	15	2	2
F7B1H5	PGFS	105.22	15	3	3									103.47	15	3	3
P00559	PGK1	141.67	12	3	3									138.94	10	3	3
F6YK46	PGM2	53.11	4	2	2
F6W3M5	PKM	303.09	46	19	19	117.32	16	6	6	180.73	41	16	16	259	47	22	22
F7BBP1	PLA2G2A	122.72	29	3	3					81.31	18	2	2	91.16	18	2	2
F6WRA4	PLEC	296.21	14	52	51	111.27	1	4	4					231.09	7	29	29
F6USP9	PLG	103.41	5	4	4									92.9	3	3	3
F7AGA5	PLS3	160.33	14	7	7									137.58	10	5	5
F6XLG0	PNP	197.39	34	7	7									132.84	20	4	4
F6Y0G5	POSTN	275.99	39	28	26									244.06	33	24	23
F6S6J4	PRDX1					102.15	16	3	3	95.31	20	4	4	63.72	10	2	2
F7AXI9	PRDX6	58.51	15	3	3
F6RZ46	PRELP	323.59	58	21	21	218.85	43	15	15	208.62	36	13	13	286.43	57	20	20
F7CS30	PTRF	187.29	22	7	7					146.45	19	6	6	99.6	10	3	3
F6ZD04	PYGB	140.09	11	6	4									59.65	5	2	2
F6WR95	QSOX1	250.24	16	9	9									67.16	5	3	3
F6XQN7	RAP1A	103.36	27	4	4									69.52	12	2	2
F6SSK7	RAP1B	103.36	27	4	4									69.52	12	2	2
F6XJB9	RBMX					86.99	9	3	3
F6S3E5	RDX									53.16	3	2	2
F6PYW4	RHOC	106.73	15	3	3									97.99	21	4	4
F7ATC2	RNASE4									106.44	28	3	3
F6T1A4	RPL12									58.97	15	2	2
F6ZX61	RPL13									51.06	13	3	3	95.31	14	3	3
F6YJR6	RPL18													108.2	20	3	3
F7CVP9	RPL18A													86.32	12	2	2
F6Y6W2	RPL24					62.97	13	2	2	51.61	13	2	2
F6YC23	RPL31									50.41	18	2	2
F7AUY9	RPS27A	136.81	27	5	5					86.31	16	3	3	129.03	14	3	3
F7BA94	RPS3	114.19	16	4	4									120.61	16	4	4
F7DW15	RPS8									91.83	29	5	5	160.75	32	5	5
F7CDJ8	RPS9													55.27	10	2	2
F7BKY7	S100A10	75.06	28	2	2
F6UF75	S100A4	73.28	19	2	2
F7ASU6	SELENBP1	165.45	18	8	8	83.24	8	3	3					146.39	15	6	6
F7CI32	SELENBP1	165.45	18	8	8	83.24	8	3	3					146.39	15	6	6
F7DKR3	SELENBP1	165.45	18	8	8	83.24	8	3	3					146.39	15	6	6
F6SHH7	SEPT2	84.28	8	2	2
F7CSL8	SERPINA1	77.64	6	2	2
F7CYR1	SERPINC1	141.22	10	4	4									89.26	7	3	3
F7BM31	SERPIND1	37.16	3	2	2
F7BKE1	SERPINF1	225.56	28	9	9									176.3	21	6	6
F7C177	SFPQ	86.04	10	3	3					101.88	15	5	5	61.76	8	2	2
F7ATM2	SLC1A4													66.85	5	2	2
F6VZD2	SLC29A1	72.78	5	2	2
F6YDH6	SOD1					66.58	12	2	2
F6VB08	SORBS2					96.65	5	3	3
F7BF31	SPI2	77.64	6	2	2
F6UQC4	SPTAN1	204.97	8	16	16									160.41	6	11	11
F6UM00	SPTBN1	235.65	13	28	28									182.56	6	11	11
P27425	TF	198.87	18	11	11					121.2	10	6	6	181.19	16	9	9
F6VB94	TGFBI	343.86	51	30	29					94.66	6	4	4	277.44	40	25	24
F6YR34	THBS1	401.12	40	44	43	142.4	6	7	6	254.17	31	29	28	341.89	32	30	29
F7E0P3	THBS4	460.06	54	43	37	222.04	18	12	10	304.76	46	33	27	395.89	45	32	26
F6ZC75	THY1									57.18	15	2	2	123.14	21	3	3
F7CC59	TINAGL1	94.5	9	3	3
F7D9J2	TKT	116.57	7	3	3									110.2	8	3	3
F6PN89	TLN1	84.22	1	3	3									96.97	4	5	5
F6S535	TMED10	73.92	13	2	2
F7CPD9	TMPO					93.59	6	3	3
F6PN81	TNC	256.68	20	29	29	167.48	6	11	11	184.2	13	21	21	235.05	15	24	24
F6ZWJ9	TNN	68.21	3	3	3
F7CCQ6	TNXB	461.88	28	87	87	248.72	10	32	32	263.08	17	52	52	339.89	24	76	76
F7CS04	TPM1	89.25	11	3	3
F7A281	TPM2	89.25	10	3	3
F6ZTR4	TPM3	89.25	9	3	3
F6ZBW3	TPM4	89.25	13	3	3
P02561	TPM4	89.25	11	3	3
F7ANC9	TUBA1A					84.4	6	2	2	98	11	4	4
F6YRE0	TUBA1C					84.4	6	2	2	98	12	4	4
F7E0H3	TUBB	254.2	41	14	2									201.04	34	10	2
F7CY85	TUBB2B	234.15	29	11	2
F7C6F2	UBA1	107.71	6	4	4									120.59	8	5	5
A0A0B4J1C5	UBA52	136.81	36	5	5					86.31	22	3	3	129.03	19	3	3
F6YM88	UBB	136.81	20	5	5					86.31	12	3	3	129.03	10	3	3
F6XC16	VAT1	104.84	10	3	3									69.78	6	2	2
F6ZSZ5	VCL	159.09	11	10	10									78.54	3	2	2
F6TLU0	VDAC2	109.84	14	4	4					82.05	10	3	3	86.79	7	2	2
F7B5C4	VIM	363.88	72	34	26	189.67	38	11	9	247.2	72	30	26	303.71	73	31	26
F6V881	VTN	184.24	14	7	7					81.73	8	4	4	128.45	8	3	3
F7D8I6	XDH	155.94	5	4	4									150.95	9	8	8
F6ZFH9	YWHAG													56.93	6	2	2
F6XEB4	YWHAZ	116.84	22	5	2

## Sheet: Proteins in just GnHCl
Accession	ID	-10lgP	Coverage (%)	#Peptides	#Unique	Protein Group	Protein ID	PTM	Avg. Mass	Description
F6VJR6	A1BG	180.56	13	5	5	128	199	Carbamidomethylation	54081	Alpha-1B-glycoprotein OS=Equus caballus GN=A1BG PE=4 SV=1
F6R942	A2M	103.92	3	4	2	204	309	Carbamidomethylation	162454	Uncharacterized protein (Fragment) OS=Equus caballus GN=A2M PE=4 SV=1
F6RI47	A2M	103.92	3	4	2	204	310	Carbamidomethylation	164175	Uncharacterized protein OS=Equus caballus GN=A2M PE=4 SV=1
F6TNR4	ABI3BP	113.1	5	4	4	168	240	Carbamidomethylation	89926	Uncharacterized protein OS=Equus caballus GN=ABI3BP PE=4 SV=1
F6TVT0	ABI3BP	113.1	5	4	4	168	241	Carbamidomethylation	96714	Uncharacterized protein OS=Equus caballus GN=ABI3BP PE=4 SV=1
F7C3C6	ACAN	230.72	6	8	8	111	194	Carbamidomethylation	220883	Uncharacterized protein OS=Equus caballus GN=ACAN PE=4 SV=1
F6R1X9	ACTC1	328.72	75	27	11	27	1	Carbamidomethylation; Oxidation (M)	42019	Uncharacterized protein OS=Equus caballus GN=ACTC1 PE=3 SV=1
F7DZ82	ACTN1	202.29	17	12	5	66	119	Carbamidomethylation	98579	Uncharacterized protein (Fragment) OS=Equus caballus GN=ACTN1 PE=4 SV=1
F7DZI2	ACTN1	202.29	17	12	5	66	118	Carbamidomethylation	101090	Uncharacterized protein (Fragment) OS=Equus caballus GN=ACTN1 PE=4 SV=1
F6YV53	ACTN4	217.19	27	17	10	58	95	Carbamidomethylation	86530	Uncharacterized protein (Fragment) OS=Equus caballus GN=ACTN4 PE=4 SV=1
F7DZE7	ADIPOQ	146.75	27	6	6	115	258		25993	Uncharacterized protein OS=Equus caballus GN=ADIPOQ PE=4 SV=1
F6UFV3	ADK	78.44	6	2	2	261	542	Carbamidomethylation	40630	Uncharacterized protein OS=Equus caballus GN=ADK PE=4 SV=1
F7C2Y5	AEBP1	229.21	16	14	14	69	100	Carbamidomethylation	119037	Uncharacterized protein (Fragment) OS=Equus caballus GN=AEBP1 PE=4 SV=1
F7AJD4	AHNAK	288.7	10	35	35	37	50		408009	Uncharacterized protein (Fragment) OS=Equus caballus GN=AHNAK PE=4 SV=1
F7BAY6	ALB	399.93	74	47	47	13	2	Carbamidomethylation	68372	Serum albumin OS=Equus caballus GN=ALB PE=4 SV=1
F7CKH3	ALDH1A1	110.62	8	3	2	212	293		54852	Retinal dehydrogenase 1 OS=Equus caballus GN=ALDH1A1 PE=3 SV=1
H9H007	ALDH1L1	87.09	5	3	3	230	417		98341	10-formyltetrahydrofolate dehydrogenase OS=Equus caballus GN=ALDH1L1 PE=3 SV=1
F6SX98	ALDOA	151.96	15	5	5	210	228	Carbamidomethylation	41171	Fructose-bisphosphate aldolase (Fragment) OS=Equus caballus GN=ALDOA PE=3 SV=1
F6UZH0	AMBP	203.06	26	9	9	62	202	Carbamidomethylation; Oxidation (M)	39010	Uncharacterized protein OS=Equus caballus GN=AMBP PE=4 SV=1
F7DQI1	ANGPTL7	220.91	26	6	6	125	178	Carbamidomethylation	39793	Uncharacterized protein OS=Equus caballus GN=ANGPTL7 PE=4 SV=1
Q8HZM6	ANXA1	175.19	34	10	9	89	145	Carbamidomethylation	38737	Annexin A1 OS=Equus caballus GN=ANXA1 PE=2 SV=3
F7DE06	ANXA11	94.84	8	4	3	182	373	Carbamidomethylation	54332	Annexin OS=Equus caballus GN=ANXA11 PE=3 SV=1
F6ZI51	ANXA2	300.79	59	22	21	34	68	Carbamidomethylation; Oxidation (M)	38598	Annexin OS=Equus caballus GN=ANXA2 PE=2 SV=1
F6S9R7	ANXA4	132.08	22	5	5	183	229	Carbamidomethylation	36067	Annexin OS=Equus caballus GN=ANXA4 PE=3 SV=1
F7CL15	ANXA5	235.41	36	11	11	76	166	Carbamidomethylation	35997	Annexin (Fragment) OS=Equus caballus GN=ANXA5 PE=3 SV=1
F6W787	ANXA6	139.86	10	7	6	116	179		72287	Annexin OS=Equus caballus GN=ANXA6 PE=3 SV=1
F7ALC9	ANXA7	100.69	7	3	3	197	367	Carbamidomethylation	50026	Annexin OS=Equus caballus GN=ANXA7 PE=3 SV=1
F7E419	ANXA8	104.67	11	3	3	246	423		36729	Annexin OS=Equus caballus GN=ANXA8 PE=3 SV=1
F7DBR0	AOX1	111.19	4	3	3	243	326		145820	Uncharacterized protein (Fragment) OS=Equus caballus GN=AOX1 PE=4 SV=1
F7DHC8	AOX1	111.19	4	3	3	243	327		146384	Uncharacterized protein (Fragment) OS=Equus caballus GN=AOX1 PE=4 SV=1
F6W6W9	AOX1	111.19	4	3	3	243	330		144802	Uncharacterized protein (Fragment) OS=Equus caballus GN=AOX1 PE=4 SV=1
F6W7K2	AOX1	111.19	4	3	3	243	331		145162	Uncharacterized protein (Fragment) OS=Equus caballus GN=AOX1 PE=4 SV=1
F7CE68	AOX1	111.19	4	3	3	243	332		145195	Uncharacterized protein (Fragment) OS=Equus caballus GN=AOX1 PE=4 SV=1
F6RHD5	APRT	112.11	31	3	3	189	376	Carbamidomethylation	16252	Uncharacterized protein (Fragment) OS=Equus caballus GN=APRT PE=4 SV=1
F6PH57	ARPC4	109.43	23	4	4	176	328		19667	Uncharacterized protein OS=Equus caballus GN=ARPC4 PE=4 SV=1
F7E284	ASPN	277.78	42	15	15	61	112	Carbamidomethylation	42221	Uncharacterized protein OS=Equus caballus GN=ASPN PE=4 SV=1
F6XUJ2	ATP5A1	233.55	27	12	12	98	115		59636	ATP synthase subunit alpha OS=Equus caballus GN=ATP5A1 PE=3 SV=1
F6U187	ATP5B	239.31	25	9	9	92	158		56258	ATP synthase subunit beta OS=Equus caballus GN=ATP5B PE=3 SV=1
O46403	BGN	313.48	57	21	19	20	91	Carbamidomethylation; Oxidation (M); Hydroxylation	41925	Biglycan OS=Equus caballus GN=BGN PE=2 SV=1
F6SRP7	CAP1	66.67	13	3	3	257	426		51445	Adenylyl cyclase-associated protein OS=Equus caballus GN=CAP1 PE=3 SV=1
F7D854	CAT	364.29	63	27	26	23	15	Carbamidomethylation; Oxidation (M)	57298	Catalase (Fragment) OS=Equus caballus GN=CAT PE=3 SV=1
Q2QLB0	CAV1	95.37	25	3	3	194	425		20579	Caveolin-1 OS=Equus caballus GN=CAV1 PE=3 SV=1
F6SXQ9	CDC42	101.38	20	3	3	208	357	Carbamidomethylation	21237	Uncharacterized protein OS=Equus caballus GN=CDC42 PE=3 SV=1
F6VN96	CDH13	113.77	5	3	3	214	246		76386	Uncharacterized protein OS=Equus caballus GN=CDH13 PE=4 SV=1
F6WD70	CHAD	92	9	3	3	248	316		40506	Uncharacterized protein OS=Equus caballus GN=CHAD PE=4 SV=1
F7C2J3	CILP	427.28	41	44	43	16	36	Carbamidomethylation; Oxidation (M); Hydroxylation	132800	Uncharacterized protein OS=Equus caballus GN=CILP PE=4 SV=1
F7BV85	CLTC	153.08	6	8	8	118	172		192667	Uncharacterized protein (Fragment) OS=Equus caballus GN=CLTC PE=4 SV=1
Q29482	CLU	305.05	40	18	18	41	104	Carbamidomethylation; Oxidation (M)	52154	Clusterin OS=Equus caballus GN=CLU PE=2 SV=1
F6QD89	COL12A1	506.07	48	108	108	5	22	Carbamidomethylation; Oxidation (M); Hydroxylation	339321	Uncharacterized protein OS=Equus caballus GN=COL12A1 PE=4 SV=1
F6ZNX3	COL14A1	148.17	6	10	10	139	122		192866	Uncharacterized protein OS=Equus caballus GN=COL14A1 PE=4 SV=1
F6Q978	COL15A1	199.77	6	5	5	171	213	Carbamidomethylation	137093	Uncharacterized protein (Fragment) OS=Equus caballus GN=COL15A1 PE=4 SV=1
F6Q947	COL15A1	199.77	6	5	5	171	214	Carbamidomethylation	134743	Uncharacterized protein (Fragment) OS=Equus caballus GN=COL15A1 PE=4 SV=1
F6XNR9	COL18A1	106.9	2	3	3	249	256		172845	Uncharacterized protein (Fragment) OS=Equus caballus GN=COL18A1 PE=4 SV=1
F6SSG3	COL1A1	414.44	42	43	41	4	27	Oxidation (M); Hydroxylation	137345	Uncharacterized protein (Fragment) OS=Equus caballus GN=COL1A1 PE=4 SV=1
F6RVX8	COL1A1	414.44	42	43	41	4	28	Oxidation (M); Hydroxylation	138058	Uncharacterized protein (Fragment) OS=Equus caballus GN=COL1A1 PE=4 SV=1
F7D9C7	COL1A1	414.44	42	43	41	4	31	Oxidation (M); Hydroxylation	140133	Uncharacterized protein OS=Equus caballus GN=COL1A1 PE=4 SV=1
F7D939	COL1A1	414.44	42	43	41	4	32	Oxidation (M); Hydroxylation	140024	Uncharacterized protein OS=Equus caballus GN=COL1A1 PE=4 SV=1
F6VUP8	COL1A1	414.44	42	43	41	4	33	Oxidation (M); Hydroxylation	140218	Uncharacterized protein OS=Equus caballus GN=COL1A1 PE=4 SV=1
F7A3F7	COL1A1	414.44	41	43	41	4	34	Oxidation (M); Hydroxylation	140722	Uncharacterized protein OS=Equus caballus GN=COL1A1 PE=4 SV=1
F6RTI8	COL1A2	461.16	62	57	56	6	7	Oxidation (M); Hydroxylation	128115	Uncharacterized protein OS=Equus caballus GN=COL1A2 PE=4 SV=1
F6RTH9	COL1A2	461.16	62	57	56	6	8	Oxidation (M); Hydroxylation	128076	Uncharacterized protein OS=Equus caballus GN=COL1A2 PE=4 SV=1
F6RTJ6	COL1A2	461.16	62	57	56	6	9	Oxidation (M); Hydroxylation	128405	Uncharacterized protein OS=Equus caballus GN=COL1A2 PE=4 SV=1
F6RTL6	COL1A2	461.16	62	57	56	6	11	Oxidation (M); Hydroxylation	128843	Uncharacterized protein OS=Equus caballus GN=COL1A2 PE=4 SV=1
F6RUA6	COL1A2	461.16	62	57	56	6	5	Oxidation (M); Hydroxylation	128686	Uncharacterized protein OS=Equus caballus GN=COL1A2 PE=4 SV=1
F6RTN7	COL1A2	461.16	62	57	56	6	4	Oxidation (M); Hydroxylation	128757	Uncharacterized protein OS=Equus caballus GN=COL1A2 PE=4 SV=1
F6RTP3	COL1A2	461.16	62	57	56	6	6	Oxidation (M); Hydroxylation	128739	Uncharacterized protein OS=Equus caballus GN=COL1A2 PE=4 SV=1
Q28396	COL2A1	220.7	14	14	9	32	39	Oxidation (M); Hydroxylation	134343	Type II collagen OS=Equus caballus GN=COL2A1 PE=2 SV=1
F6Y2J1	COL2A1	220.7	13	14	9	32	42	Oxidation (M); Hydroxylation	138675	Uncharacterized protein (Fragment) OS=Equus caballus GN=COL2A1 PE=4 SV=1
F6XIM5	COL2A1	220.7	13	14	9	32	43	Oxidation (M); Hydroxylation	138769	Uncharacterized protein (Fragment) OS=Equus caballus GN=COL2A1 PE=4 SV=1
F6Y8T1	COL2A1	220.7	13	14	9	32	44	Oxidation (M); Hydroxylation	141779	Uncharacterized protein OS=Equus caballus GN=COL2A1 PE=4 SV=1
F6R4Y3	COL3A1	397.31	38	39	38	9	29	Carbamidomethylation; Oxidation (M); Hydroxylation	140711	Uncharacterized protein OS=Equus caballus GN=COL3A1 PE=4 SV=1
F6R528	COL3A1	397.31	37	39	38	9	30	Carbamidomethylation; Oxidation (M); Hydroxylation	141001	Uncharacterized protein OS=Equus caballus GN=COL3A1 PE=4 SV=1
F6Q0M8	COL4A2	134.05	5	6	5	134	162	Carbamidomethylation; Hydroxylation	160945	Uncharacterized protein (Fragment) OS=Equus caballus GN=COL4A2 PE=4 SV=1
F6SUU9	COL5A1	175.79	4	6	5	110	129	Hydroxylation	169616	Uncharacterized protein (Fragment) OS=Equus caballus GN=COL5A1 PE=4 SV=1
F7BCA1	COL5A1	175.79	5	6	5	110	130	Hydroxylation	164169	Uncharacterized protein (Fragment) OS=Equus caballus GN=COL5A1 PE=4 SV=1
F6ZNE6	COL5A1	175.79	5	6	5	110	146	Hydroxylation	164410	Uncharacterized protein (Fragment) OS=Equus caballus GN=COL5A1 PE=4 SV=1
F7AGK7	COL5A1	175.79	4	6	5	110	134	Hydroxylation	177295	Uncharacterized protein (Fragment) OS=Equus caballus GN=COL5A1 PE=4 SV=1
F6PLH0	COL5A1	175.79	4	6	5	110	132	Hydroxylation	180526	Uncharacterized protein (Fragment) OS=Equus caballus GN=COL5A1 PE=4 SV=1
F6Q357	COL5A1	175.79	4	6	5	110	137	Hydroxylation	180491	Uncharacterized protein (Fragment) OS=Equus caballus GN=COL5A1 PE=4 SV=1
F7BH47	COL5A2	223.24	13	13	11	67	45	Hydroxylation	145121	Uncharacterized protein OS=Equus caballus GN=COL5A2 PE=4 SV=1
F6UW03	COL6A1	429.29	55	46	46	7	17	Carbamidomethylation; Oxidation (M); Hydroxylation	108972	Uncharacterized protein OS=Equus caballus GN=COL6A1 PE=4 SV=1
F7CGV8	COL6A2	429.28	42	41	41	10	35	Carbamidomethylation; Oxidation (M); Hydroxylation	104598	Uncharacterized protein (Fragment) OS=Equus caballus GN=COL6A2 PE=4 SV=1
F6R735	COL6A3	555.61	52	150	149	1	20	Carbamidomethylation; Oxidation (M); Hydroxylation	342139	Uncharacterized protein OS=Equus caballus GN=COL6A3 PE=4 SV=1
F6U3D3	COMP	468.86	57	37	33	3	18	Carbamidomethylation; Oxidation (M); Hydroxylation	82161	Uncharacterized protein OS=Equus caballus GN=COMP PE=4 SV=1
F7DEW5	CORO1C	85.41	8	2	2	331	248		53338	Coronin (Fragment) OS=Equus caballus GN=CORO1C PE=3 SV=1
F6SYI2	CRYAB	263.68	55	10	10	85	183		19996	Uncharacterized protein OS=Equus caballus GN=CRYAB PE=3 SV=1
F6XJR7	CSRP1	132.08	39	5	5	174	221	Carbamidomethylation	20561	Uncharacterized protein OS=Equus caballus GN=CSRP1 PE=4 SV=1
O46542	DCN	397.82	69	32	30	8	62	Carbamidomethylation; Oxidation (M); Hydroxylation	39939	Decorin OS=Equus caballus GN=DCN PE=2 SV=1
F7CBX0	DDOST	69.85	4	2	2	307	562		50840	Dolichyl-diphosphooligosaccharide--protein glycosyltransferase 48 kDa subunit (Fragment) OS=Equus caballus GN=DDOST PE=3 SV=1
F7AQ43	DES	263.95	49	24	18	40	76		53465	Uncharacterized protein OS=Equus caballus GN=DES PE=3 SV=1
F6T2K8	DPT	222.74	43	10	9	81	188	Carbamidomethylation	24161	Uncharacterized protein OS=Equus caballus GN=DPT PE=4 SV=1
F7B320	DPYSL2	203.46	26	10	7	97	114	Carbamidomethylation	62292	Uncharacterized protein OS=Equus caballus GN=DPYSL2 PE=4 SV=1
F6WC66	DPYSL3	148.78	9	5	2	160	225	Carbamidomethylation	61943	Uncharacterized protein OS=Equus caballus GN=DPYSL3 PE=4 SV=1
F6QYS3	ECM1	57.16	8	3	3	232	239	Carbamidomethylation	60828	Uncharacterized protein OS=Equus caballus GN=ECM1 PE=4 SV=1
A2Q0Z0	EEF1A1	239.62	31	9	9	122	148	Carbamidomethylation	50125	Elongation factor 1-alpha 1 OS=Equus caballus GN=EEF1A1 PE=2 SV=1
F6UUS3	EEF2	123.16	6	4	4	148	205	Carbamidomethylation	95036	Uncharacterized protein (Fragment) OS=Equus caballus GN=EEF2 PE=4 SV=1
F6T962	EFEMP2	159.81	16	5	5	149	285	Carbamidomethylation	49439	Uncharacterized protein OS=Equus caballus GN=EFEMP2 PE=4 SV=1
F7CVS4	EHD3	81.96	3	2	2	237	572		60797	Uncharacterized protein OS=Equus caballus GN=EHD3 PE=4 SV=1
F6XTN1	EIF4A1	91.94	6	2	2	222	552		46154	Uncharacterized protein OS=Equus caballus GN=EIF4A1 PE=3 SV=1
F6YYS2	EIF4A2	91.94	6	2	2	222	469		46402	Uncharacterized protein OS=Equus caballus GN=EIF4A2 PE=3 SV=1
F6SMZ4	EMILIN1	330.01	31	25	24	36	47	Carbamidomethylation; Hydroxylation	107281	Uncharacterized protein OS=Equus caballus GN=EMILIN1 PE=4 SV=1
F6V7C1	ENO1	159.48	20	6	5	117	171	Carbamidomethylation	47140	Enolase 1 OS=Equus caballus GN=ENO1 PE=2 SV=1
F6UZI2	F13A1	183.82	11	6	6	143	210	Carbamidomethylation	83713	Uncharacterized protein (Fragment) OS=Equus caballus GN=F13A1 PE=4 SV=1
F7ABC9	FBLN1	257.67	23	14	14	57	111	Carbamidomethylation	75447	Uncharacterized protein (Fragment) OS=Equus caballus GN=FBLN1 PE=4 SV=1
F6YCN2	FBLN2	345.77	22	22	22	39	66	Carbamidomethylation	125348	Uncharacterized protein (Fragment) OS=Equus caballus GN=FBLN2 PE=4 SV=1
F6Y5I8	FBLN2	345.77	22	22	22	39	65	Carbamidomethylation	125899	Uncharacterized protein OS=Equus caballus GN=FBLN2 PE=4 SV=1
F7BTD8	FBN1	423.36	25	57	57	19	51	Carbamidomethylation; Hydroxylation	311508	Uncharacterized protein OS=Equus caballus GN=FBN1 PE=4 SV=1
F7CKI7	FBN1	423.36	25	57	57	19	52	Carbamidomethylation; Hydroxylation	312302	Uncharacterized protein OS=Equus caballus GN=FBN1 PE=4 SV=1
F6RRV1	FETUB	80.91	7	2	2	260	414		40962	Uncharacterized protein OS=Equus caballus GN=FETUB PE=4 SV=1
F6RKC6	FHL1	82.83	7	2	2	309	300	Carbamidomethylation	32407	Uncharacterized protein (Fragment) OS=Equus caballus GN=FHL1 PE=4 SV=1
F7BGS8	FLNA	347.83	25	50	46	26	48	Carbamidomethylation	280000	Uncharacterized protein OS=Equus caballus GN=FLNA PE=4 SV=1
F7BH02	FLNA	347.83	25	50	46	26	49	Carbamidomethylation	280721	Uncharacterized protein OS=Equus caballus GN=FLNA PE=4 SV=1
A2Q126	FMOD	305.08	41	13	13	33	124	Carbamidomethylation; Oxidation (M)	43035	Fibromodulin OS=Equus caballus GN=FMOD PE=2 SV=1
F7CN05	FN1	557.56	53	92	92	2	19	Carbamidomethylation; Oxidation (M); Hydroxylation	252553	Fibronectin OS=Equus caballus GN=FN1 PE=4 SV=1
F7DWN5	GNAI2	57.79	12	2	2	306	407	Carbamidomethylation	36192	Uncharacterized protein (Fragment) OS=Equus caballus GN=GNAI2 PE=4 SV=1
F6YL06	GNB1	113.48	18	5	5	151	235	Carbamidomethylation	37347	Uncharacterized protein OS=Equus caballus GN=GNB1 PE=4 SV=1
Q28372	GSN	302.07	40	20	20	44	78	Carbamidomethylation	80827	Gelsolin OS=Equus caballus GN=GSN PE=1 SV=2
F6VSN2	GSTP1	156.76	34	5	5	141	287	Carbamidomethylation	23443	Uncharacterized protein OS=Equus caballus GN=GSTP1 PE=3 SV=1
F6QCV1	H2AFY	114	12	4	4	188	195		39689	Core histone macro-H2A OS=Equus caballus GN=H2AFY PE=4 SV=1
F6YXV8	H3F3A	134.62	57	9	9	79	208	Carbamidomethylation	15328	Histone H3 OS=Equus caballus GN=LOC100054462 PE=2 SV=1
Q28381	HAPLN1	174.15	27	7	7	140	182	Carbamidomethylation	40077	Hyaluronan and proteoglycan link protein 1 OS=Equus caballus GN=HAPLN1 PE=2 SV=1
P01958	HBA	189.2	41	5	5	95	260	Oxidation (M)	15245	Hemoglobin subunit alpha OS=Equus caballus GN=HBA PE=1 SV=2
P02062	HBB	200.58	49	7	7	51	242	Oxidation (M); Hydroxylation	16008	Hemoglobin subunit beta OS=Equus caballus GN=HBB PE=1 SV=1
F6RDD3	HBB	200.58	48	7	7	51	243	Oxidation (M); Hydroxylation	16139	Hemoglobin subunit beta OS=Equus caballus GN=HBB PE=3 SV=1
F6S2F8	HIST1H1C	120.07	11	3	3	200	288		21436	Uncharacterized protein OS=Equus caballus GN=HIST1H1C PE=3 SV=1
F7AHT9	HIST1H2BB	174.08	41	6	2	73	269	Oxidation (M)	13950	Histone H2B OS=Equus caballus GN=HIST1H2BB PE=3 SV=1
F7E1X9	HIST1H2BD	172.22	41	6	2	64	268	Oxidation (M)	13936	Histone H2B OS=Equus caballus GN=HIST1H2BD PE=3 SV=1
F7ASE9	HIST1H2BI	172.22	41	6	2	64	263	Oxidation (M)	13906	Histone H2B OS=Equus caballus GN=LOC100053847 PE=3 SV=1
F6UGW9	HIST1H2BJ	174.08	41	6	2	73	266	Oxidation (M)	13904	Histone H2B OS=Equus caballus GN=HIST1H2BJ PE=3 SV=1
F6TWM4	HIST1H2BK	172.22	41	6	2	64	265	Oxidation (M)	13890	Histone H2B OS=Equus caballus GN=LOC100053279 PE=3 SV=1
F7DLL0	HIST1H2BL	172.22	41	6	2	64	264	Oxidation (M)	13908	Histone H2B OS=Equus caballus GN=HIST1H2BL PE=3 SV=1
F6VUX0	HIST1H2BM	172.22	41	6	2	64	267	Oxidation (M)	13918	Histone H2B OS=Equus caballus GN=HIST1H2BM PE=3 SV=1
F6PWV1	HIST1H2BN	172.22	41	6	2	64	270	Oxidation (M)	13922	Histone H2B OS=Equus caballus GN=HIST1H2BN PE=3 SV=1
F6Q4Q1	HNRNPK	142.79	20	6	6	126	187		50976	Uncharacterized protein OS=Equus caballus GN=HNRNPK PE=4 SV=1
F6RTD6	HNRNPL	85.06	6	2	2	236	466	Carbamidomethylation	55455	Uncharacterized protein (Fragment) OS=Equus caballus GN=HNRNPL PE=4 SV=1
F6XAL9	HNRNPM	71.22	4	2	2	268	643		69919	Uncharacterized protein (Fragment) OS=Equus caballus GN=HNRNPM PE=4 SV=1
F6XZU0	HNRNPM	71.22	4	2	2	268	644		73827	Uncharacterized protein (Fragment) OS=Equus caballus GN=HNRNPM PE=4 SV=1
F7BA08	HNRNPR	67.43	3	2	2	250	382		70927	Uncharacterized protein OS=Equus caballus GN=HNRNPR PE=4 SV=1
F7E4G6	HNRNPU	164.57	9	4	4	167	289		67035	Uncharacterized protein (Fragment) OS=Equus caballus GN=HNRNPU PE=4 SV=1
F7DW69	HSPA1A	280.38	37	18	15	43	77	Carbamidomethylation	70214	Uncharacterized protein (Fragment) OS=Equus caballus GN=HSPA1A PE=3 SV=1
F7E3Y7	HSPB1	223.83	55	7	7	107	169		23118	Uncharacterized protein OS=Equus caballus GN=HSPB1 PE=3 SV=1
F7C0I7	HSPG2	401.37	17	47	47	25	54	Carbamidomethylation; Oxidation (M)	466172	Uncharacterized protein (Fragment) OS=Equus caballus GN=HSPG2 PE=4 SV=1
F7B812	HTRA1	211.55	27	6	6	112	174		35149	Uncharacterized protein (Fragment) OS=Equus caballus GN=HTRA1 PE=4 SV=1
F7DEB1	IGFBP6	91.79	9	2	2	266	428		25095	Uncharacterized protein OS=Equus caballus GN=IGFBP6 PE=4 SV=1
H9GZN9	IGHM	83.6	6	3	3	229	396	Carbamidomethylation	49439	Uncharacterized protein (Fragment) OS=Equus caballus GN=IGHM PE=4 SV=1
F6V5H1	IGKC	108.89	27	2	2	340	553		11246	Uncharacterized protein (Fragment) OS=Equus caballus PE=4 SV=1
F6YRC5	IQGAP1	210.9	15	17	17	59	96		187125	Uncharacterized protein (Fragment) OS=Equus caballus GN=IQGAP1 PE=4 SV=1
F6QX36	ITIH1	182.32	11	11	11	75	142		101123	Uncharacterized protein (Fragment) OS=Equus caballus GN=ITIH1 PE=4 SV=1
F7DL17	ITIH2	96.2	3	3	3	213	359		106324	Uncharacterized protein OS=Equus caballus GN=ITIH2 PE=4 SV=1
F7CTJ3	ITIH2	96.2	3	3	3	213	360		106448	Uncharacterized protein OS=Equus caballus GN=ITIH2 PE=4 SV=1
F7DAF6	ITIH2	96.2	3	3	3	213	361		106720	Uncharacterized protein OS=Equus caballus GN=ITIH2 PE=4 SV=1
F7B7X0	KRT1	168.96	12	10	5	83	186	Hydroxylation	66093	Uncharacterized protein OS=Equus caballus GN=KRT1 PE=3 SV=1
F7BXV9	LAMA5	126.29	2	7	7	135	175		387286	Uncharacterized protein (Fragment) OS=Equus caballus GN=LAMA5 PE=4 SV=1
F7BK38	LAMB2	240.11	10	14	13	77	110	Carbamidomethylation	195801	Uncharacterized protein OS=Equus caballus GN=LAMB2 PE=4 SV=1
F7CQA4	LAMC1	107.84	4	4	4	166	254	Carbamidomethylation	172557	Uncharacterized protein OS=Equus caballus GN=LAMC1 PE=4 SV=1
F7CV04	LAMC1	107.84	4	4	4	166	247	Carbamidomethylation	175995	Uncharacterized protein (Fragment) OS=Equus caballus GN=LAMC1 PE=4 SV=1
F6W3T1	LDHA	124.46	16	6	5	113	209	Carbamidomethylation	37030	L-lactate dehydrogenase (Fragment) OS=Equus caballus GN=LDHA PE=3 SV=1
C6L1J5	LDHB	116.18	18	5	4	175	274	Carbamidomethylation	36523	L-lactate dehydrogenase OS=Equus caballus GN=LDHB PE=2 SV=1
F7A860	LGALS3	83.17	8	2	2	264	415		25195	Galectin OS=Equus caballus GN=LGALS3 PE=4 SV=1
F6ZY40	LMNA	369.83	70	54	52	14	10	Carbamidomethylation	74089	Uncharacterized protein OS=Equus caballus GN=LMNA PE=3 SV=1
F7ALF9	LMNB2	94.68	5	4	2	184	377		66714	Uncharacterized protein (Fragment) OS=Equus caballus GN=LMNB2 PE=3 SV=1
F7DZD2	GSTT	100.65	11	3	3	231	436		27051	Uncharacterized protein OS=Equus caballus GN=LOC100050322 PE=3 SV=1
F6UME7	EEF1A1	239.62	31	9	9	122	150	Carbamidomethylation	50141	Elongation factor 1-alpha OS=Equus caballus GN=LOC100050433 PE=3 SV=1
F6USP9	PLG	103.41	5	4	4	206	249	Carbamidomethylation	91715	Uncharacterized protein (Fragment) OS=Equus caballus GN=LOC100050531 PE=3 SV=1
F6UN85	CES	64.78	4	2	2	226	571		61742	Carboxylic ester hydrolase OS=Equus caballus GN=LOC100147112 PE=3 SV=1
F6WDW3	KRT10B	210.35	30	15	9	55	136	Oxidation (M)	42720	Uncharacterized protein (Fragment) OS=Equus caballus GN=LOC100053935 PE=3 SV=1
F7AZR5	HIST2H2BE	174.08	41	6	2	73	261	Oxidation (M)	13920	Histone H2B OS=Equus caballus GN=LOC100054211 PE=3 SV=1
F7CJ51	HIST1H2B	172.22	41	6	2	64	273	Oxidation (M)	13934	Histone H2B OS=Equus caballus GN=LOC100054473 PE=3 SV=1
F6VFV9	HIST1H4	184.26	52	7	7	63	218		11367	Histone H4 OS=Equus caballus GN=LOC100063835 PE=3 SV=1
F6YV40	GAPDH	274.29	47	13	13	53	121	Carbamidomethylation	35824	Glyceraldehyde-3-phosphate dehydrogenase OS=Equus caballus GN=LOC100054877 PE=3 SV=1
F6XLG0	PNP	197.39	34	7	7	102	201	Carbamidomethylation	32021	Purine nucleoside phosphorylase OS=Equus caballus GN=LOC100058767 PE=3 SV=1
F7E454	C3	178.2	12	16	3	90	97	Carbamidomethylation	183734	Uncharacterized protein (Fragment) OS=Equus caballus GN=LOC100060539 PE=4 SV=1
F7CJG3	C3	178.2	12	16	3	90	98	Carbamidomethylation	185506	Uncharacterized protein (Fragment) OS=Equus caballus GN=LOC100060539 PE=4 SV=1
F7BTW7	C3	178.2	12	16	3	90	99	Carbamidomethylation	185978	Uncharacterized protein OS=Equus caballus GN=LOC100060539 PE=4 SV=1
F6SK17	HIST2H2BE	174.08	41	6	2	73	262	Oxidation (M)	13948	Histone H2B OS=Equus caballus GN=LOC100062934 PE=3 SV=1
F7CSL8	SERPINA1	77.64	6	2	2	332	575		46925	Uncharacterized protein OS=Equus caballus GN=LOC100065191 PE=3 SV=1
F7C108	LOX	210.85	31	6	6	104	203	Carbamidomethylation	29369	Uncharacterized protein OS=Equus caballus GN=LOX PE=4 SV=1
F6PMY4	LRP1	67.92	1	2	2	241	453		503222	Uncharacterized protein OS=Equus caballus GN=LRP1 PE=4 SV=1
F6Q221	LRP1	67.92	1	2	2	241	452		503679	Uncharacterized protein OS=Equus caballus GN=LRP1 PE=4 SV=1
F6SKT2	LUM	272.82	51	17	17	29	116	Carbamidomethylation; Oxidation (M)	38816	Uncharacterized protein OS=Equus caballus GN=LUM PE=4 SV=1
F7CU94	LYZ	97.86	21	2	2	263	561	Carbamidomethylation	16724	Lysozyme OS=Equus caballus GN=LYZ PE=2 SV=1
F6WBC8	MAMDC2	261.5	27	15	15	56	107	Carbamidomethylation	77267	Uncharacterized protein OS=Equus caballus GN=MAMDC2 PE=4 SV=1
F7CZS6	MDH1	56.82	9	2	2	334	597	Carbamidomethylation	36384	Malate dehydrogenase OS=Equus caballus GN=MDH1 PE=3 SV=1
F6TYW4	MDH2	88.83	10	3	3	211	277	Carbamidomethylation	35611	Malate dehydrogenase OS=Equus caballus GN=MDH2 PE=3 SV=1
F7B0S3	MFGE8	285.51	52	16	16	50	94	Carbamidomethylation	45425	Uncharacterized protein (Fragment) OS=Equus caballus GN=MFGE8 PE=4 SV=1
F6R013	MGP	102.54	23	2	2	259	551		12402	Matrix Gla protein OS=Equus caballus GN=MGP PE=3 SV=1
Q28397	MMP3	221.46	30	13	13	68	105	Carbamidomethylation	54190	Stromelysin-1 OS=Equus caballus GN=MMP3 PE=2 SV=1
F6T9W9	MMP3	221.46	30	13	13	68	106	Carbamidomethylation	54320	Stromelysin-1 (Fragment) OS=Equus caballus GN=MMP3 PE=4 SV=1
F6PUX2	MSN	129.15	10	4	4	179	245	Carbamidomethylation	67755	Uncharacterized protein OS=Equus caballus GN=MSN PE=4 SV=1
F6YIU8	MTHFD1	131.67	5	4	4	228	295		100014	Uncharacterized protein (Fragment) OS=Equus caballus GN=MTHFD1 PE=3 SV=1
F6YX05	MYH10	206.93	10	16	6	74	101	Carbamidomethylation	229091	Uncharacterized protein OS=Equus caballus GN=MYH10 PE=4 SV=1
F6WCS1	MYH11	264.78	16	27	18	45	56	Carbamidomethylation; Hydroxylation	224862	Uncharacterized protein OS=Equus caballus GN=MYH11 PE=4 SV=1
F6W6G5	MYH11	264.78	16	27	18	45	57	Carbamidomethylation; Hydroxylation	227711	Uncharacterized protein (Fragment) OS=Equus caballus GN=MYH11 PE=4 SV=1
F6XTY0	MYH9	308.17	27	38	29	31	41	Carbamidomethylation	205869	Uncharacterized protein (Fragment) OS=Equus caballus GN=MYH9 PE=4 SV=1
F6X485	MYH9	308.17	27	38	29	31	40	Carbamidomethylation	206047	Uncharacterized protein (Fragment) OS=Equus caballus GN=MYH9 PE=4 SV=1
F7BJV0	MYO1C	244.45	18	16	16	54	93	Carbamidomethylation	121874	Uncharacterized protein (Fragment) OS=Equus caballus GN=MYO1C PE=4 SV=1
F6QTU8	MYO1D	62.92	2	2	2	333	533		116114	Uncharacterized protein OS=Equus caballus GN=MYO1D PE=4 SV=1
F6QKR7	MYOC	318.5	49	23	23	30	16	Carbamidomethylation	56537	Uncharacterized protein (Fragment) OS=Equus caballus GN=MYOC PE=4 SV=1
F6X3K0	NCL	132.47	12	6	6	147	157		69306	Uncharacterized protein (Fragment) OS=Equus caballus GN=NCL PE=4 SV=1
F6XH19	NID1	149.27	6	6	5	146	204	Carbamidomethylation	135479	Uncharacterized protein OS=Equus caballus GN=NID1 PE=4 SV=1
F6VYL1	NID2	212.46	19	11	10	86	131	Carbamidomethylation	88349	Uncharacterized protein OS=Equus caballus GN=NID2 PE=4 SV=1
F6UBF6	NONO	108.17	6	3	3	203	405		54103	Uncharacterized protein OS=Equus caballus GN=NONO PE=4 SV=1
F6PVJ6	OGN	263.92	42	16	15	35	128	Carbamidomethylation	34064	Uncharacterized protein OS=Equus caballus GN=OGN PE=4 SV=1
F6QLR9	OLFML1	119.51	10	4	4	180	230	Carbamidomethylation	45942	Uncharacterized protein OS=Equus caballus GN=OLFML1 PE=4 SV=1
F7BCM8	OLFML3	75.22	4	2	2	262	372		46067	Uncharacterized protein OS=Equus caballus GN=OLFML3 PE=4 SV=1
F7B821	P4HB	71.89	4	2	2	251	459		51607	Protein disulfide-isomerase (Fragment) OS=Equus caballus GN=P4HB PE=3 SV=1
F6WZ69	PCOLCE	149.1	12	4	4	172	251	Carbamidomethylation	48597	Uncharacterized protein OS=Equus caballus GN=PCOLCE PE=4 SV=1
F6UP14	PCOLCE2	140.92	14	5	5	159	276	Carbamidomethylation	42647	Uncharacterized protein (Fragment) OS=Equus caballus GN=PCOLCE2 PE=4 SV=1
Q6W8P9	PGFS	105.22	15	3	3	245	391	Carbamidomethylation	37040	Aldo-keto reductase family 1 member C23-like protein OS=Equus caballus GN=PGFS PE=1 SV=1
F7B1H5	PGFS	105.22	15	3	3	245	392	Carbamidomethylation	37211	Uncharacterized protein (Fragment) OS=Equus caballus GN=LOC100070616 PE=4 SV=1
F7D1R1	PGK1	141.67	12	3	3	144	351	Carbamidomethylation	42270	Phosphoglycerate kinase (Fragment) OS=Equus caballus GN=PGK1 PE=3 SV=1
P00559	PGK1	141.67	12	3	3	144	352	Carbamidomethylation	44603	Phosphoglycerate kinase 1 OS=Equus caballus GN=PGK1 PE=1 SV=2
F6YK46	PGM2	53.11	4	2	2	269	652	Carbamidomethylation	68776	Uncharacterized protein OS=Equus caballus GN=PGM2 PE=4 SV=1
F6W3M5	PKM	303.09	46	19	19	42	75	Carbamidomethylation	58734	Pyruvate kinase (Fragment) OS=Equus caballus GN=PKM PE=3 SV=1
F7BBP1	PLA2G2A	122.72	29	3	3	191	411	Carbamidomethylation	16284	Phospholipase A(2) OS=Equus caballus GN=SPLA2 PE=3 SV=1
F6WRA4	PLEC	296.21	14	52	51	24	69	Carbamidomethylation	519737	Uncharacterized protein OS=Equus caballus GN=PLEC PE=4 SV=1
F7AGA5	PLS3	160.33	14	7	7	154	191	Carbamidomethylation	70784	Uncharacterized protein OS=Equus caballus GN=PLS3 PE=4 SV=1
F6Y0G5	POSTN	275.99	39	28	26	49	37	Carbamidomethylation	93029	Uncharacterized protein OS=Equus caballus GN=POSTN PE=4 SV=1
F7AXI9	PRDX6	58.51	15	3	3	258	374		25153	Uncharacterized protein (Fragment) OS=Equus caballus GN=PRDX6 PE=4 SV=1
F6RZ46	PRELP	323.59	58	21	21	15	86	Carbamidomethylation; Oxidation (M); Hydroxylation	43475	Uncharacterized protein OS=Equus caballus GN=PRELP PE=4 SV=1
F7CS30	PTRF	187.29	22	7	7	93	184		43380	Uncharacterized protein OS=Equus caballus GN=PTRF PE=4 SV=1
F6ZD04	PYGB	140.09	11	6	4	124	222		87112	Alpha-1 4 glucan phosphorylase (Fragment) OS=Equus caballus GN=PYGB PE=3 SV=1
F6WQ44	QSOX1	250.24	16	9	9	105	152	Carbamidomethylation	78943	Sulfhydryl oxidase (Fragment) OS=Equus caballus GN=QSOX1 PE=4 SV=1
F6WR95	QSOX1	250.24	16	9	9	105	156	Carbamidomethylation	82071	Sulfhydryl oxidase (Fragment) OS=Equus caballus GN=QSOX1 PE=4 SV=1
F6XQN7	RAP1A	103.36	27	4	4	177	337		21029	Uncharacterized protein OS=Equus caballus GN=RAP1A PE=4 SV=1
F6SSK7	RAP1B	103.36	27	4	4	177	336		20853	Ras-related protein Rap-1b-like protein OS=Equus caballus GN=RAP1B PE=2 SV=1
F6PYW4	RHOC	106.73	15	3	3	192	334	Carbamidomethylation	22006	Uncharacterized protein OS=Equus caballus GN=RHOC PE=3 SV=1
F7AUY9	RPS27A	136.81	27	5	5	129	257		19552	Uncharacterized protein (Fragment) OS=Equus caballus GN=RPS27A PE=4 SV=1
F7BA94	RPS3	114.19	16	4	4	161	259		26674	Uncharacterized protein OS=Equus caballus GN=RPS3 PE=3 SV=1
F7BKY7	S100A10	75.06	28	2	2	186	563		11231	Uncharacterized protein OS=Equus caballus GN=S100A10 PE=4 SV=1
F6UF75	S100A4	73.28	19	2	2	330	539		11761	Protein S100 OS=Equus caballus GN=S100A4 PE=3 SV=1
F7CI32	SELENBP1	165.45	18	8	8	101	153	Carbamidomethylation	52525	Uncharacterized protein OS=Equus caballus GN=SELENBP1 PE=4 SV=1
F7ASU6	SELENBP1	165.45	18	8	8	101	154	Carbamidomethylation	52814	Uncharacterized protein (Fragment) OS=Equus caballus GN=SELENBP1 PE=4 SV=1
F7DKR3	SELENBP1	165.45	18	8	8	101	155	Carbamidomethylation	53195	Uncharacterized protein (Fragment) OS=Equus caballus GN=SELENBP1 PE=4 SV=1
F6SHH7	SEPT2	84.28	8	2	2	308	513		41554	Uncharacterized protein OS=Equus caballus GN=SEPT2 PE=3 SV=1
F7CYR1	SERPINC1	141.22	10	4	4	169	312	Carbamidomethylation	52370	Uncharacterized protein OS=Equus caballus GN=SERPINC1 PE=3 SV=1
F7BM31	SERPIND1	37.16	3	2	2	339	639		56693	Uncharacterized protein OS=Equus caballus GN=SERPIND1 PE=3 SV=1
F7BKE1	SERPINF1	225.56	28	9	9	91	170	Carbamidomethylation	46122	Uncharacterized protein OS=Equus caballus GN=SERPINF1 PE=3 SV=1
F7C177	SFPQ	86.04	10	3	3	205	282		48813	Uncharacterized protein (Fragment) OS=Equus caballus GN=SFPQ PE=4 SV=1
F6VZD2	SLC29A1	72.78	5	2	2	335	603	Carbamidomethylation	49909	Uncharacterized protein OS=Equus caballus GN=SLC29A1 PE=4 SV=1
F7BF31	SPI2	77.64	6	2	2	332	465		46903	Uncharacterized protein OS=Equus caballus GN=SPI2 PE=3 SV=1
F6UPM7	SPTAN1	204.97	8	16	16	65	87		283549	Uncharacterized protein OS=Equus caballus GN=SPTAN1 PE=4 SV=1
F6UPN4	SPTAN1	204.97	8	16	16	65	88		285252	Uncharacterized protein OS=Equus caballus GN=SPTAN1 PE=4 SV=1
F6UPQ8	SPTAN1	204.97	8	16	16	65	89		285807	Uncharacterized protein OS=Equus caballus GN=SPTAN1 PE=4 SV=1
F6UQC4	SPTAN1	204.97	8	16	16	65	90		286028	Uncharacterized protein OS=Equus caballus GN=SPTAN1 PE=4 SV=1
F6UM00	SPTBN1	235.65	13	28	28	48	85	Carbamidomethylation	273602	Uncharacterized protein OS=Equus caballus GN=SPTBN1 PE=4 SV=1
P27425	TF	198.87	18	11	11	80	113	Carbamidomethylation	78095	Serotransferrin OS=Equus caballus GN=TF PE=2 SV=1
F6VB94	TGFBI	343.86	51	30	29	28	24	Carbamidomethylation; Oxidation (M)	72583	Uncharacterized protein (Fragment) OS=Equus caballus GN=TGFBI PE=4 SV=1
F6YR34	THBS1	401.12	40	44	43	18	38	Carbamidomethylation; Oxidation (M); Hydroxylation	129566	Uncharacterized protein OS=Equus caballus GN=THBS1 PE=4 SV=1
F7E0P3	THBS4	460.06	54	43	37	12	23	Carbamidomethylation; Oxidation (M); Hydroxylation	102893	Uncharacterized protein (Fragment) OS=Equus caballus GN=THBS4 PE=4 SV=1
Q9TUL9	TIMP3	80.21	11	2	2	329	313	Carbamidomethylation	24147	Metalloproteinase inhibitor 3 OS=Equus caballus GN=TIMP3 PE=2 SV=1
F7CC59	TINAGL1	94.5	9	3	3	244	393	Carbamidomethylation	52302	Uncharacterized protein OS=Equus caballus GN=TINAGL1 PE=3 SV=1
F7D9J2	TKT	116.57	7	3	3	256	315	Carbamidomethylation	64769	Uncharacterized protein (Fragment) OS=Equus caballus GN=TKT PE=4 SV=1
F6QIZ4	TLN1	84.22	1	3	3	219	236		269855	Uncharacterized protein OS=Equus caballus GN=TLN1 PE=4 SV=1
F6RZP8	TLN1	84.22	1	3	3	219	237		270275	Uncharacterized protein OS=Equus caballus GN=TLN1 PE=4 SV=1
F6PN89	TLN1	84.22	1	3	3	219	238		271992	Uncharacterized protein (Fragment) OS=Equus caballus GN=TLN1 PE=4 SV=1
F6S535	TMED10	73.92	13	2	2	265	605		24740	Uncharacterized protein OS=Equus caballus GN=TMED10 PE=3 SV=1
F6PN81	TNC	256.68	20	29	29	38	53	Carbamidomethylation	224848	Uncharacterized protein (Fragment) OS=Equus caballus GN=TNC PE=4 SV=1
F6ZWJ9	TNN	68.21	3	3	3	224	431		143004	Uncharacterized protein OS=Equus caballus GN=TNN PE=4 SV=1
F7CS04	TPM1	89.25	11	3	3	235	502		28893	Uncharacterized protein (Fragment) OS=Equus caballus GN=TPM1 PE=3 SV=1
F7A281	TPM2	89.25	10	3	3	235	558		32976	Uncharacterized protein OS=Equus caballus GN=TPM2 PE=3 SV=1
F6ZTR4	TPM3	89.25	9	3	3	235	499		32950	Uncharacterized protein OS=Equus caballus GN=TPM3 PE=3 SV=1
F6ZBW3	TPM4	89.25	13	3	3	235	501		23602	Tropomyosin alpha-4 chain (Fragment) OS=Equus caballus GN=TPM4 PE=3 SV=1
P02561	TPM4	89.25	11	3	3	235	557		28523	Tropomyosin alpha-4 chain OS=Equus caballus GN=TPM4 PE=1 SV=2
F7E0H3	TUBB	254.2	41	14	2	52	108	Carbamidomethylation	49671	Uncharacterized protein OS=Equus caballus GN=TUBB PE=3 SV=1
F7CY85	TUBB2B	234.15	29	11	2	71	123	Carbamidomethylation	49953	Uncharacterized protein OS=Equus caballus GN=TUBB2B PE=3 SV=1
F7C6F2	UBA1	107.71	6	4	4	178	211	Carbamidomethylation	117956	Uncharacterized protein OS=Equus caballus GN=UBA1 PE=3 SV=1
A0A0B4J1C5	UBA52	136.81	36	5	5	129	281		14728	Uncharacterized protein OS=Equus caballus GN=UBA52 PE=4 SV=1
F6YM88	UBB	136.81	20	5	5	129	291		25762	Uncharacterized protein OS=Equus caballus GN=UBC PE=4 SV=1
Q8MKD1	UBB	136.81	15	5	5	129	292		34343	Polyubiquitin-B OS=Equus caballus GN=UBB PE=2 SV=3
F6XC16	VAT1	104.84	10	3	3	196	437	Carbamidomethylation	42643	Uncharacterized protein OS=Equus caballus GN=VAT1 PE=4 SV=1
F6ZSZ5	VCL	159.09	11	10	10	99	139		116734	Uncharacterized protein OS=Equus caballus GN=VCL PE=4 SV=1
F6ZT22	VCL	159.09	11	10	10	99	140		123870	Uncharacterized protein OS=Equus caballus GN=VCL PE=4 SV=1
F6ZT60	VCL	159.09	11	10	10	99	141		124241	Uncharacterized protein OS=Equus caballus GN=VCL PE=4 SV=1
F6TLU0	VDAC2	109.84	14	4	4	187	353		31770	Uncharacterized protein (Fragment) OS=Equus caballus GN=VDAC2 PE=4 SV=1
F7B5C4	VIM	363.88	72	34	26	17	3	Carbamidomethylation; Oxidation (M); Hydroxylation	42144	Uncharacterized protein (Fragment) OS=Equus caballus GN=VIM PE=3 SV=1
F6V881	VTN	184.24	14	7	7	114	244	Carbamidomethylation	54236	Uncharacterized protein OS=Equus caballus GN=VTN PE=4 SV=1
F7D8I6	XDH	155.94	5	4	4	202	173		146670	Uncharacterized protein OS=Equus caballus GN=XDH PE=4 SV=1
F6XEB4	YWHAZ	116.84	22	5	2	131	286		27745	Uncharacterized protein OS=Equus caballus GN=YWHAZ PE=3 SV=1
F7CCQ6	TNXB	461.88	28	87	87	11	46	Carbamidomethylation; Hydroxylation	445392	Uncharacterized protein OS=Equus caballus GN=TNXB PE=4 SV=1
F6RRD0	EEF1A1	239.62	31	9	9	122	149	Carbamidomethylation	50104	Elongation factor 1-alpha OS=Equus caballus GN=EEF1A1 PE=3 SV=1
H9GZQ9	IGHC1	225.09	36	10	7	82	120	Carbamidomethylation	37437	Uncharacterized protein (Fragment) OS=Equus caballus GN=IGHC1 PE=4 SV=1
F6VYH8	HIST2H2BF	172.22	41	6	2	64	271	Oxidation (M)	13920	Histone H2B OS=Equus caballus GN=HIST2H2BF PE=3 SV=1
F6ZI35	HRG	205.25	47	11	11	60	151	Carbamidomethylation	26772	Uncharacterized protein (Fragment) OS=Equus caballus GN=HRG PE=4 SV=1

## Sheet: Proteins in just RapiGest 
Acessions	To	-10lgP	Coverage (%)	#Peptides	#Unique	Protein Group	Protein ID	PTM	Avg. Mass	Description
F6TNR4	ABI3BP	81.81	3	2	2	113	240		89926	Uncharacterized protein OS=Equus caballus GN=ABI3BP PE=4 SV=1
F6TVT0	ABI3BP	81.81	2	2	2	113	241		96714	Uncharacterized protein OS=Equus caballus GN=ABI3BP PE=4 SV=1
P60708	ACTB	177.96	31	8	3	31	13	Carbamidomethylation	41737	Actin cytoplasmic 1 OS=Equus caballus GN=ACTB PE=2 SV=1
F7AAK7	ACTG1	177.96	31	8	3	31	12	Carbamidomethylation	41793	Actin cytoplasmic 1 OS=Equus caballus GN=ACTB PE=3 SV=1
F7C2Y5	AEBP1	80.29	3	2	2	178	100	Carbamidomethylation	119037	Uncharacterized protein (Fragment) OS=Equus caballus GN=AEBP1 PE=4 SV=1
F7AJD4	AHNAK	285.72	19	61	61	7	50	Carbamidomethylation	408009	Uncharacterized protein (Fragment) OS=Equus caballus GN=AHNAK PE=4 SV=1
F7BAY6	ALB	179.43	22	11	11	39	2	Carbamidomethylation	68372	Serum albumin OS=Equus caballus GN=ALB PE=4 SV=1
F6UZH0	AMBP	115.67	12	3	3	85	202	Carbamidomethylation; Oxidation (M)	39010	Uncharacterized protein OS=Equus caballus GN=AMBP PE=4 SV=1
F7DQI1	ANGPTL7	122.15	10	3	3	91	178		39793	Uncharacterized protein OS=Equus caballus GN=ANGPTL7 PE=4 SV=1
Q8HZM6	ANXA1	49.69	6	2	2	134	145		38737	Annexin A1 OS=Equus caballus GN=ANXA1 PE=2 SV=3
F6ZI51	ANXA2	174.6	34	10	10	26	68	Carbamidomethylation	38598	Annexin OS=Equus caballus GN=ANXA2 PE=2 SV=1
F6Z041	APOH	115.8	13	3	3	100	366	Carbamidomethylation	38537	Uncharacterized protein OS=Equus caballus GN=APOH PE=4 SV=1
O46403	BGN	172.47	45	14	12	20	91	Carbamidomethylation	41925	Biglycan OS=Equus caballus GN=BGN PE=2 SV=1
F7D854	CAT	167.76	18	8	8	33	15	Carbamidomethylation	57298	Catalase (Fragment) OS=Equus caballus GN=CAT PE=3 SV=1
F6VN96	CDH13	111.88	5	3	3	75	246		76386	Uncharacterized protein OS=Equus caballus GN=CDH13 PE=4 SV=1
F6ZR63	CFH	108.73	5	4	4	98	185	Carbamidomethylation	140685	Uncharacterized protein OS=Equus caballus GN=CFH PE=4 SV=1
F7DXG8	CFL1	90.33	15	2	2	92	358		18502	Uncharacterized protein OS=Equus caballus GN=CFL1 PE=4 SV=1
F7C2J3	CILP	259.93	25	28	28	13	36	Carbamidomethylation; Oxidation (M); Hydroxylation	132800	Uncharacterized protein OS=Equus caballus GN=CILP PE=4 SV=1
F7AW05	CLEC3B	127.67	21	3	3	69	333	Carbamidomethylation	22268	Uncharacterized protein OS=Equus caballus GN=CLEC3B PE=4 SV=1
Q29482	CLU	74.63	4	2	2	125	104		52154	Clusterin OS=Equus caballus GN=CLU PE=2 SV=1
F6VAW6	COL11A1	154.85	5	8	4	21	189	Hydroxylation	167808	Uncharacterized protein OS=Equus caballus GN=COL11A1 PE=4 SV=1
F6U661	COL11A1	154.85	5	8	4	21	192	Hydroxylation	179956	Uncharacterized protein (Fragment) OS=Equus caballus GN=COL11A1 PE=4 SV=1
F6VBF7	COL11A1	154.85	5	8	4	21	190	Hydroxylation	180959	Uncharacterized protein OS=Equus caballus GN=COL11A1 PE=4 SV=1
F6QD89	COL12A1	313.07	24	52	52	6	22	Carbamidomethylation; Hydroxylation	339321	Uncharacterized protein OS=Equus caballus GN=COL12A1 PE=4 SV=1
F6Q947	COL15A1	98.92	3	2	2	97	214		134743	Uncharacterized protein (Fragment) OS=Equus caballus GN=COL15A1 PE=4 SV=1
F6Q978	COL15A1	98.92	3	2	2	97	213		137093	Uncharacterized protein (Fragment) OS=Equus caballus GN=COL15A1 PE=4 SV=1
F6XHX6	COL18A1	76.72	2	2	2	133	278	Carbamidomethylation	111321	Uncharacterized protein (Fragment) OS=Equus caballus GN=COL18A1 PE=4 SV=1
F6XNR9	COL18A1	76.72	1	2	2	133	256	Carbamidomethylation	172845	Uncharacterized protein (Fragment) OS=Equus caballus GN=COL18A1 PE=4 SV=1
F6SSG3	COL1A1	339.64	44	46	44	2	27	Carbamidomethylation; Oxidation (M); Hydroxylation	137345	Uncharacterized protein (Fragment) OS=Equus caballus GN=COL1A1 PE=4 SV=1
F6RVX8	COL1A1	339.64	44	46	44	2	28	Carbamidomethylation; Oxidation (M); Hydroxylation	138058	Uncharacterized protein (Fragment) OS=Equus caballus GN=COL1A1 PE=4 SV=1
F7D9C7	COL1A1	339.64	43	46	44	2	31	Carbamidomethylation; Oxidation (M); Hydroxylation	140133	Uncharacterized protein OS=Equus caballus GN=COL1A1 PE=4 SV=1
F7D939	COL1A1	339.64	43	46	44	2	32	Carbamidomethylation; Oxidation (M); Hydroxylation	140024	Uncharacterized protein OS=Equus caballus GN=COL1A1 PE=4 SV=1
F6VUP8	COL1A1	339.64	43	46	44	2	33	Carbamidomethylation; Oxidation (M); Hydroxylation	140218	Uncharacterized protein OS=Equus caballus GN=COL1A1 PE=4 SV=1
F7A3F7	COL1A1	339.64	43	46	44	2	34	Carbamidomethylation; Oxidation (M); Hydroxylation	140722	Uncharacterized protein OS=Equus caballus GN=COL1A1 PE=4 SV=1
F6RTL6	COL1A2	399.81	69	67	65	1	11	Oxidation (M); Hydroxylation	128843	Uncharacterized protein OS=Equus caballus GN=COL1A2 PE=4 SV=1
Q28396	COL2A1	249.53	24	26	21	8	39	Oxidation (M); Hydroxylation	134343	Type II collagen OS=Equus caballus GN=COL2A1 PE=2 SV=1
F6Y2J1	COL2A1	249.53	23	26	21	8	42	Oxidation (M); Hydroxylation	138675	Uncharacterized protein (Fragment) OS=Equus caballus GN=COL2A1 PE=4 SV=1
F6XIM5	COL2A1	249.53	23	26	21	8	43	Oxidation (M); Hydroxylation	138769	Uncharacterized protein (Fragment) OS=Equus caballus GN=COL2A1 PE=4 SV=1
F6Y8T1	COL2A1	249.53	23	26	21	8	44	Oxidation (M); Hydroxylation	141779	Uncharacterized protein OS=Equus caballus GN=COL2A1 PE=4 SV=1
F6R4Y3	COL3A1	329.16	37	41	40	3	29	Carbamidomethylation; Oxidation (M); Hydroxylation	140711	Uncharacterized protein OS=Equus caballus GN=COL3A1 PE=4 SV=1
F6R528	COL3A1	329.16	37	41	40	3	30	Carbamidomethylation; Oxidation (M); Hydroxylation	141001	Uncharacterized protein OS=Equus caballus GN=COL3A1 PE=4 SV=1
F6VVM5	COL4A1	98.42	1	2	2	111	384	Carbamidomethylation; Hydroxylation	156330	Uncharacterized protein (Fragment) OS=Equus caballus GN=COL4A1 PE=4 SV=1
F6Q0M8	COL4A2	109.25	4	6	5	35	162	Carbamidomethylation; Hydroxylation	160945	Uncharacterized protein (Fragment) OS=Equus caballus GN=COL4A2 PE=4 SV=1
F7BCA1	COL5A1	196.78	8	12	9	19	130	Hydroxylation	164169	Uncharacterized protein (Fragment) OS=Equus caballus GN=COL5A1 PE=4 SV=1
F6SUU9	COL5A1	196.78	7	12	9	19	129	Hydroxylation	169616	Uncharacterized protein (Fragment) OS=Equus caballus GN=COL5A1 PE=4 SV=1
F7AGK7	COL5A1	196.78	7	12	9	19	134	Hydroxylation	177295	Uncharacterized protein (Fragment) OS=Equus caballus GN=COL5A1 PE=4 SV=1
F6PLH0	COL5A1	196.78	7	12	9	19	132	Hydroxylation	180526	Uncharacterized protein (Fragment) OS=Equus caballus GN=COL5A1 PE=4 SV=1
F6Q357	COL5A1	196.78	7	12	9	19	137	Hydroxylation	180491	Uncharacterized protein (Fragment) OS=Equus caballus GN=COL5A1 PE=4 SV=1
F7BH47	COL5A2	273.77	31	26	24	11	45	Carbamidomethylation; Oxidation (M); Hydroxylation	145121	Uncharacterized protein OS=Equus caballus GN=COL5A2 PE=4 SV=1
F6XKF5	COL5A3	116.69	4	4	3	62	303	Hydroxylation	134993	Uncharacterized protein (Fragment) OS=Equus caballus GN=COL5A3 PE=4 SV=1
F6XL39	COL5A3	116.69	4	4	3	62	304	Hydroxylation	134645	Uncharacterized protein (Fragment) OS=Equus caballus GN=COL5A3 PE=4 SV=1
F6YKP6	COL5A3	116.69	4	4	3	62	308	Hydroxylation	151069	Uncharacterized protein (Fragment) OS=Equus caballus GN=COL5A3 PE=4 SV=1
F6UW03	COL6A1	282.41	30	25	25	10	17	Carbamidomethylation; Oxidation (M); Hydroxylation	108972	Uncharacterized protein OS=Equus caballus GN=COL6A1 PE=4 SV=1
F7CGV8	COL6A2	275.74	25	21	20	15	35	Carbamidomethylation; Hydroxylation	104598	Uncharacterized protein (Fragment) OS=Equus caballus GN=COL6A2 PE=4 SV=1
F6QAT0	COL6A3	318.58	20	55	55	5	21	Carbamidomethylation; Oxidation (M); Hydroxylation	340859	Uncharacterized protein OS=Equus caballus GN=COL6A3 PE=4 SV=1
F6R735	COL6A3	318.58	20	55	55	5	20	Carbamidomethylation; Oxidation (M); Hydroxylation	342139	Uncharacterized protein OS=Equus caballus GN=COL6A3 PE=4 SV=1
F6U3D3	COMP	270.41	33	20	19	14	18	Carbamidomethylation; Oxidation (M); Hydroxylation	82161	Uncharacterized protein OS=Equus caballus GN=COMP PE=4 SV=1
F6SYI2	CRYAB	224.05	56	12	12	24	183		19996	Uncharacterized protein OS=Equus caballus GN=CRYAB PE=3 SV=1
F6XJR7	CSRP1	72.26	17	2	2	132	221	Carbamidomethylation	20561	Uncharacterized protein OS=Equus caballus GN=CSRP1 PE=4 SV=1
O46542	DCN	240.02	55	22	20	12	62	Carbamidomethylation	39939	Decorin OS=Equus caballus GN=DCN PE=2 SV=1
F7AQ43	DES	113.16	8	4	2	59	76		53465	Uncharacterized protein OS=Equus caballus GN=DES PE=3 SV=1
F7CL80	DSTN	39.6	15	2	2	136	432	Carbamidomethylation	18375	Uncharacterized protein (Fragment) OS=Equus caballus GN=DSTN PE=4 SV=1
F6QYS3	ECM1	108.68	9	5	5	71	239		60828	Uncharacterized protein OS=Equus caballus GN=ECM1 PE=4 SV=1
A2Q0Z0	EEF1A1	130.5	13	5	5	80	148		50125	Elongation factor 1-alpha 1 OS=Equus caballus GN=EEF1A1 PE=2 SV=1
F6SMZ4	EMILIN1	117.57	4	3	3	128	47		107281	Uncharacterized protein OS=Equus caballus GN=EMILIN1 PE=4 SV=1
F7BTD8	FBN1	150.91	2	5	5	48	51	Carbamidomethylation	311508	Uncharacterized protein OS=Equus caballus GN=FBN1 PE=4 SV=1
F7CKI7	FBN1	150.91	2	5	5	48	52	Carbamidomethylation	312302	Uncharacterized protein OS=Equus caballus GN=FBN1 PE=4 SV=1
F6RKC6	FHL1	74.49	8	2	2	130	300	Carbamidomethylation	32407	Uncharacterized protein (Fragment) OS=Equus caballus GN=FHL1 PE=4 SV=1
F7BGS8	FLNA	158.29	5	10	10	36	48		280000	Uncharacterized protein OS=Equus caballus GN=FLNA PE=4 SV=1
F7BH02	FLNA	158.29	5	10	10	36	49		280721	Uncharacterized protein OS=Equus caballus GN=FLNA PE=4 SV=1
A2Q126	FMOD	109.92	9	4	4	82	124	Carbamidomethylation	43035	Fibromodulin OS=Equus caballus GN=FMOD PE=2 SV=1
F7CN05	FN1	355.94	43	69	69	4	19	Carbamidomethylation; Oxidation (M); Hydroxylation	252553	Fibronectin OS=Equus caballus GN=FN1 PE=4 SV=1
F7CN11	FN1	355.94	41	69	69	4	25	Carbamidomethylation; Oxidation (M); Hydroxylation	262394	Fibronectin OS=Equus caballus GN=FN1 PE=4 SV=1
F7CS60	FN1	355.94	39	69	69	4	26	Carbamidomethylation; Oxidation (M); Hydroxylation	272090	Fibronectin OS=Equus caballus GN=FN1 PE=4 SV=1
Q28372	GSN	118.33	11	6	6	55	78		80827	Gelsolin OS=Equus caballus GN=GSN PE=1 SV=2
F6QCV1	H2AFY	106.96	19	5	5	79	195		39689	Core histone macro-H2A OS=Equus caballus GN=H2AFY PE=4 SV=1
F6YXV8	H3F3A	100.57	21	5	5	38	208	Oxidation (M)	15328	Histone H3 OS=Equus caballus GN=LOC100054462 PE=2 SV=1
P01958	HBA	104.97	25	3	3	60	260	Oxidation (M)	15245	Hemoglobin subunit alpha OS=Equus caballus GN=HBA PE=1 SV=2
P02062	HBB	114.05	35	3	3	84	242		16008	Hemoglobin subunit beta OS=Equus caballus GN=HBB PE=1 SV=1
F6RDD3	HBB	114.05	35	3	3	84	243		16139	Hemoglobin subunit beta OS=Equus caballus GN=HBB PE=3 SV=1
F6S2F8	HIST1H1C	98.15	10	3	3	93	288		21436	Uncharacterized protein OS=Equus caballus GN=HIST1H1C PE=3 SV=1
F7AHT9	HIST1H2BB	133.14	41	6	2	30	269	Oxidation (M)	13950	Histone H2B OS=Equus caballus GN=HIST1H2BB PE=3 SV=1
F7E1X9	HIST1H2BD	133.05	41	6	2	23	268	Oxidation (M)	13936	Histone H2B OS=Equus caballus GN=HIST1H2BD PE=3 SV=1
F7ASE9	HIST1H2BI	133.05	41	6	2	23	263	Oxidation (M)	13906	Histone H2B OS=Equus caballus GN=LOC100053847 PE=3 SV=1
F6UGW9	HIST1H2BJ	133.14	41	6	2	30	266	Oxidation (M)	13904	Histone H2B OS=Equus caballus GN=HIST1H2BJ PE=3 SV=1
F6TWM4	HIST1H2BK	133.05	41	6	2	23	265	Oxidation (M)	13890	Histone H2B OS=Equus caballus GN=LOC100053279 PE=3 SV=1
F7DLL0	HIST1H2BL	133.05	41	6	2	23	264	Oxidation (M)	13908	Histone H2B OS=Equus caballus GN=HIST1H2BL PE=3 SV=1
F6VUX0	HIST1H2BM	133.05	41	6	2	23	267	Oxidation (M)	13918	Histone H2B OS=Equus caballus GN=HIST1H2BM PE=3 SV=1
F6PWV1	HIST1H2BN	133.05	41	6	2	23	270	Oxidation (M)	13922	Histone H2B OS=Equus caballus GN=HIST1H2BN PE=3 SV=1
F6Y7V5	HIST1H3I	100.57	21	5	5	38	232	Oxidation (M)	15404	Histone H3 OS=Equus caballus GN=LOC100054378 PE=3 SV=1
F7B238	HIST3H3	100.57	21	5	5	38	234	Oxidation (M)	15478	Histone H3 OS=Equus caballus GN=HIST3H3 PE=3 SV=1
Q08IE6	HMGB1	72.05	12	3	3	129	355		24894	High mobility group protein B1 OS=Equus caballus GN=HMGB1 PE=2 SV=3
F6VYB1	HNRNPA2B1	71.08	5	2	2	131	526		37298	Uncharacterized protein (Fragment) OS=Equus caballus GN=HNRNPA2B1 PE=4 SV=1
F6Q4Q1	HNRNPK	98.27	11	4	4	78	187		50976	Uncharacterized protein OS=Equus caballus GN=HNRNPK PE=4 SV=1
F6UVQ0	HP1BP3	94.21	7	3	3	107	363		61432	Uncharacterized protein OS=Equus caballus GN=HP1BP3 PE=3 SV=1
F7DW69	HSPA1A	92.19	4	2	2	96	77		70214	Uncharacterized protein (Fragment) OS=Equus caballus GN=HSPA1A PE=3 SV=1
F7E3Y7	HSPB1	132.35	36	5	5	46	169		23118	Uncharacterized protein OS=Equus caballus GN=HSPB1 PE=3 SV=1
F7DMY7	HSPG2	125.94	1	4	4	72	55	Carbamidomethylation	465272	Uncharacterized protein (Fragment) OS=Equus caballus GN=HSPG2 PE=4 SV=1
F7C0I7	HSPG2	125.94	1	4	4	72	54	Carbamidomethylation	466172	Uncharacterized protein (Fragment) OS=Equus caballus GN=HSPG2 PE=4 SV=1
F7B812	HTRA1	136.16	20	4	4	68	174		35149	Uncharacterized protein (Fragment) OS=Equus caballus GN=HTRA1 PE=4 SV=1
F7DEB1	IGFBP6	105.01	19	2	2	159	428	Carbamidomethylation	25095	Uncharacterized protein OS=Equus caballus GN=IGFBP6 PE=4 SV=1
F7B7X0	KRT1	125.98	8	6	5	47	186		66093	Uncharacterized protein OS=Equus caballus GN=KRT1 PE=3 SV=1
F6ZY40	LMNA	278.26	60	39	38	9	10	Carbamidomethylation; Oxidation (M)	74089	Uncharacterized protein OS=Equus caballus GN=LMNA PE=3 SV=1
F6S6S0	LOC100050136	72.05	12	3	3	129	354		24563	Uncharacterized protein OS=Equus caballus GN=LOC100050136 PE=4 SV=1
F6UME7	LOC100050433	130.5	13	5	5	80	150		50141	Elongation factor 1-alpha OS=Equus caballus GN=LOC100050433 PE=3 SV=1
F6WDW3	LOC100053935	116.27	12	5	3	42	136		42720	Uncharacterized protein (Fragment) OS=Equus caballus GN=LOC100053935 PE=3 SV=1
F7AZR5	LOC100054211	133.14	41	6	2	30	261	Oxidation (M)	13920	Histone H2B OS=Equus caballus GN=LOC100054211 PE=3 SV=1
F7CJ51	LOC100054473	133.05	41	6	2	23	273	Oxidation (M)	13934	Histone H2B OS=Equus caballus GN=LOC100054473 PE=3 SV=1
F6VFV9	LOC100054521	143.15	33	5	5	44	218		11367	Histone H4 OS=Equus caballus GN=LOC100063835 PE=3 SV=1
F7ANC9	LOC100059091	84.4	6	2	2	102	127		50460	Uncharacterized protein OS=Equus caballus GN=TUBA1B PE=3 SV=1
F7C964	LOC100059700	100.57	21	5	5	38	233	Oxidation (M)	15388	Histone H3 OS=Equus caballus GN=LOC100059700 PE=3 SV=1
F6SK17	LOC100062934	133.14	41	6	2	30	262	Oxidation (M)	13948	Histone H2B OS=Equus caballus GN=LOC100062934 PE=3 SV=1
F6SHJ8	LOC100063215	116.64	7	5	3	57	207	Carbamidomethylation	61327	Uncharacterized protein OS=Equus caballus GN=LOC100063215 PE=3 SV=1
F7C108	LOX	108.69	20	3	3	88	203	Carbamidomethylation	29369	Uncharacterized protein OS=Equus caballus GN=LOX PE=4 SV=1
F6SKT2	LUM	164.65	35	10	10	29	116	Carbamidomethylation	38816	Uncharacterized protein OS=Equus caballus GN=LUM PE=4 SV=1
F6QCH9	MECP2	106.06	8	4	4	76	297		52368	Uncharacterized protein OS=Equus caballus GN=MECP2 PE=4 SV=1
F6WCC5	MYH11	93.5	2	2	2	177	58		224550	Uncharacterized protein OS=Equus caballus GN=MYH11 PE=4 SV=1
F6WCS1	MYH11	93.5	2	2	2	177	56		224862	Uncharacterized protein OS=Equus caballus GN=MYH11 PE=4 SV=1
F6W6G5	MYH11	93.5	2	2	2	177	57		227711	Uncharacterized protein (Fragment) OS=Equus caballus GN=MYH11 PE=4 SV=1
F6VSC4	MYH11	93.5	2	2	2	177	59		228085	Uncharacterized protein OS=Equus caballus GN=MYH11 PE=4 SV=1
F6QKR7	MYOC	248.17	44	19	19	18	16	Carbamidomethylation; Oxidation (M)	56537	Uncharacterized protein (Fragment) OS=Equus caballus GN=MYOC PE=4 SV=1
F6X3K0	NCL	156.03	16	9	9	37	157		69306	Uncharacterized protein (Fragment) OS=Equus caballus GN=NCL PE=4 SV=1
F6PVJ6	OGN	145.03	17	8	8	45	128		34064	Uncharacterized protein OS=Equus caballus GN=OGN PE=4 SV=1
F6WZ69	PCOLCE	119.44	12	4	4	106	251	Carbamidomethylation	48597	Uncharacterized protein OS=Equus caballus GN=PCOLCE PE=4 SV=1
F6W3M5	PKM	117.32	16	6	6	65	75		58734	Pyruvate kinase (Fragment) OS=Equus caballus GN=PKM PE=3 SV=1
F6WRA4	PLEC	111.27	1	4	4	61	69		519737	Uncharacterized protein OS=Equus caballus GN=PLEC PE=4 SV=1
F6S6J4	PRDX1	102.15	16	3	3	74	319		22134	Uncharacterized protein OS=Equus caballus GN=PRDX1 PE=4 SV=1
F6RZ46	PRELP	218.85	43	15	15	16	86	Carbamidomethylation; Oxidation (M); Hydroxylation	43475	Uncharacterized protein OS=Equus caballus GN=PRELP PE=4 SV=1
F6XJB9	RBMX	86.99	9	3	3	124	401		42332	Uncharacterized protein OS=Equus caballus GN=RBMX PE=4 SV=1
F6Y6W2	RPL24	62.97	13	2	2	160	456		17676	Uncharacterized protein (Fragment) OS=Equus caballus GN=RPL24 PE=4 SV=1
F7CI32	SELENBP1	83.24	8	3	3	101	153		52525	Uncharacterized protein OS=Equus caballus GN=SELENBP1 PE=4 SV=1
F7ASU6	SELENBP1	83.24	8	3	3	101	154		52814	Uncharacterized protein (Fragment) OS=Equus caballus GN=SELENBP1 PE=4 SV=1
F7DKR3	SELENBP1	83.24	8	3	3	101	155		53195	Uncharacterized protein (Fragment) OS=Equus caballus GN=SELENBP1 PE=4 SV=1
F6YDH6	SOD1	66.58	12	2	2	103	569	Carbamidomethylation	15883	Superoxide dismutase [Cu-Zn] (Fragment) OS=Equus caballus GN=SOD1 PE=3 SV=1
P00443	SOD1	66.58	12	2	2	103	570	Carbamidomethylation	16071	Superoxide dismutase [Cu-Zn] OS=Equus caballus GN=SOD1 PE=1 SV=2
F6YR34	THBS1	142.4	6	7	6	51	38		129566	Uncharacterized protein OS=Equus caballus GN=THBS1 PE=4 SV=1
F7E0P3	THBS4	222.04	18	12	10	25	23	Carbamidomethylation	102893	Uncharacterized protein (Fragment) OS=Equus caballus GN=THBS4 PE=4 SV=1
F7CPD9	TMPO	93.59	6	3	3	67	383		50306	Uncharacterized protein OS=Equus caballus GN=TMPO PE=4 SV=1
F6PN81	TNC	167.48	6	11	11	41	53	Carbamidomethylation	224848	Uncharacterized protein (Fragment) OS=Equus caballus GN=TNC PE=4 SV=1
F6ZSB4	TUBA1A	84.4	6	2	2	102	126		50136	Uncharacterized protein OS=Equus caballus GN=TUBA1A PE=3 SV=1
F6YRE0	TUBA1C	84.4	6	2	2	102	167		49925	Uncharacterized protein OS=Equus caballus GN=TUBA1C PE=3 SV=1
F7B5C4	VIM	189.67	38	11	9	22	3	Carbamidomethylation; Oxidation (M)	42144	Uncharacterized protein (Fragment) OS=Equus caballus GN=VIM PE=3 SV=1
F7CCQ6	TNXB	248.72	10	32	32	17	46	Carbamidomethylation; Hydroxylation	445392	Uncharacterized protein OS=Equus caballus GN=TNXB PE=4 SV=1
H9GZQ9	IGHC1	196.75	39	11	8	28	120	Carbamidomethylation	37437	Uncharacterized protein (Fragment) OS=Equus caballus GN=IGHC1 PE=4 SV=1
F6ZI35	HRG	172.77	36	9	9	27	151	Carbamidomethylation; Hydroxylation	26772	Uncharacterized protein (Fragment) OS=Equus caballus GN=HRG PE=4 SV=1
F6VYH8	HIST2H2BF	133.05	41	6	2	23	271	Oxidation (M)	13920	Histone H2B OS=Equus caballus GN=HIST2H2BF PE=3 SV=1
F6RRD0	EEF1A1	130.5	13	5	5	80	149		50104	Elongation factor 1-alpha OS=Equus caballus GN=EEF1A1 PE=3 SV=1
F6VB08	SORBS2	96.65	5	3	3	87	380		74784	Uncharacterized protein OS=Equus caballus GN=SORBS2 PE=4 SV=1

## Sheet: Proteins in GnHCl and RapiGest 
Accession	ID	-10lgP	Coverage (%)	#Peptides	#Unique	Protein Group	Protein ID	PTM	Avg. Mass	Description
F6VJR6	A1BG	108.45	10	5	5	93	199	Carbamidomethylation	54081	Alpha-1B-glycoprotein OS=Equus caballus GN=A1BG PE=4 SV=1
F6TNR4	ABI3BP	101.12	5	4	4	119	240		89926	Uncharacterized protein OS=Equus caballus GN=ABI3BP PE=4 SV=1
F6TVT0	ABI3BP	101.12	5	4	4	119	241		96714	Uncharacterized protein OS=Equus caballus GN=ABI3BP PE=4 SV=1
F7C3C6	ACAN	81.4	2	4	4	117	194	Carbamidomethylation	220883	Uncharacterized protein OS=Equus caballus GN=ACAN PE=4 SV=1
P60708	ACTB	176.76	36	10	3	39	13	Carbamidomethylation; Hydroxylation	41737	Actin cytoplasmic 1 OS=Equus caballus GN=ACTB PE=2 SV=1
F7AAK7	ACTG1	176.76	36	10	3	39	12	Carbamidomethylation; Hydroxylation	41793	Actin cytoplasmic 1 OS=Equus caballus GN=ACTB PE=3 SV=1
F7DZE7	ADIPOQ	74.25	14	3	3	146	258		25993	Uncharacterized protein OS=Equus caballus GN=ADIPOQ PE=4 SV=1
F7C2Y5	AEBP1	145.81	6	6	6	75	100	Carbamidomethylation	119037	Uncharacterized protein (Fragment) OS=Equus caballus GN=AEBP1 PE=4 SV=1
F7AJD4	AHNAK	210.73	10	33	33	23	50	Hydroxylation	408009	Uncharacterized protein (Fragment) OS=Equus caballus GN=AHNAK PE=4 SV=1
F7BAY6	ALB	274.08	59	35	35	15	2	Carbamidomethylation	68372	Serum albumin OS=Equus caballus GN=ALB PE=4 SV=1
F6SX98	ALDOA	102.43	11	3	3	125	228	Carbamidomethylation	41171	Fructose-bisphosphate aldolase (Fragment) OS=Equus caballus GN=ALDOA PE=3 SV=1
F6UZH0	AMBP	145.65	19	6	6	53	202	Carbamidomethylation; Oxidation (M)	39010	Uncharacterized protein OS=Equus caballus GN=AMBP PE=4 SV=1
F7DQI1	ANGPTL7	136.58	17	6	6	73	178		39793	Uncharacterized protein OS=Equus caballus GN=ANGPTL7 PE=4 SV=1
Q8HZM6	ANXA1	81.5	13	4	4	92	145		38737	Annexin A1 OS=Equus caballus GN=ANXA1 PE=2 SV=3
F6ZI51	ANXA2	172.18	37	12	12	41	68	Carbamidomethylation	38598	Annexin OS=Equus caballus GN=ANXA2 PE=2 SV=1
F7E284	ASPN	118.41	21	6	6	97	112	Carbamidomethylation	42221	Uncharacterized protein OS=Equus caballus GN=ASPN PE=4 SV=1
F6XUJ2	ATP5A1	146.7	15	7	7	74	115		59636	ATP synthase subunit alpha OS=Equus caballus GN=ATP5A1 PE=3 SV=1
O46403	BGN	216.76	59	21	19	17	91	Carbamidomethylation; Hydroxylation	41925	Biglycan OS=Equus caballus GN=BGN PE=2 SV=1
F7D854	CAT	198.43	38	15	14	37	15	Carbamidomethylation	57298	Catalase (Fragment) OS=Equus caballus GN=CAT PE=3 SV=1
F6VN96	CDH13	109.16	7	4	4	99	246		76386	Uncharacterized protein OS=Equus caballus GN=CDH13 PE=4 SV=1
F7APU2	CFI	60.33	5	2	2	196	566	Carbamidomethylation	62653	Uncharacterized protein (Fragment) OS=Equus caballus GN=CFI PE=3 SV=1
F7AU56	CFI	60.33	5	2	2	196	567	Carbamidomethylation	62753	Uncharacterized protein (Fragment) OS=Equus caballus GN=CFI PE=3 SV=1
F7DXG8	CFL1	98.85	39	4	4	100	358	Carbamidomethylation	18502	Uncharacterized protein OS=Equus caballus GN=CFL1 PE=4 SV=1
F7C2J3	CILP	269.75	34	38	38	12	36	Carbamidomethylation; Oxidation (M); Hydroxylation	132800	Uncharacterized protein OS=Equus caballus GN=CILP PE=4 SV=1
Q29482	CLU	186.81	26	12	12	36	104	Carbamidomethylation	52154	Clusterin OS=Equus caballus GN=CLU PE=2 SV=1
F6VAW6	COL11A1	107.75	4	5	2	56	189	Hydroxylation	167808	Uncharacterized protein OS=Equus caballus GN=COL11A1 PE=4 SV=1
F6U661	COL11A1	107.75	3	5	2	56	192	Hydroxylation	179956	Uncharacterized protein (Fragment) OS=Equus caballus GN=COL11A1 PE=4 SV=1
F6VBF7	COL11A1	107.75	3	5	2	56	190	Hydroxylation	180959	Uncharacterized protein OS=Equus caballus GN=COL11A1 PE=4 SV=1
F6QD89	COL12A1	313.95	30	67	67	9	22	Carbamidomethylation; Oxidation (M); Hydroxylation	339321	Uncharacterized protein OS=Equus caballus GN=COL12A1 PE=4 SV=1
F6Q947	COL15A1	99.2	2	3	3	123	214	Carbamidomethylation	134743	Uncharacterized protein (Fragment) OS=Equus caballus GN=COL15A1 PE=4 SV=1
F6Q978	COL15A1	99.2	2	3	3	123	213	Carbamidomethylation	137093	Uncharacterized protein (Fragment) OS=Equus caballus GN=COL15A1 PE=4 SV=1
F6SSG3	COL1A1	302.32	42	44	42	3	27	Oxidation (M); Hydroxylation	137345	Uncharacterized protein (Fragment) OS=Equus caballus GN=COL1A1 PE=4 SV=1
F6RVX8	COL1A1	302.32	42	44	42	3	28	Oxidation (M); Hydroxylation	138058	Uncharacterized protein (Fragment) OS=Equus caballus GN=COL1A1 PE=4 SV=1
F7D9C7	COL1A1	302.32	42	44	42	3	31	Oxidation (M); Hydroxylation	140133	Uncharacterized protein OS=Equus caballus GN=COL1A1 PE=4 SV=1
F7D939	COL1A1	302.32	42	44	42	3	32	Oxidation (M); Hydroxylation	140024	Uncharacterized protein OS=Equus caballus GN=COL1A1 PE=4 SV=1
F6VUP8	COL1A1	302.32	41	44	42	3	33	Oxidation (M); Hydroxylation	140218	Uncharacterized protein OS=Equus caballus GN=COL1A1 PE=4 SV=1
F7A3F7	COL1A1	302.32	41	44	42	3	34	Oxidation (M); Hydroxylation	140722	Uncharacterized protein OS=Equus caballus GN=COL1A1 PE=4 SV=1
Q28396	COL2A1	198.41	14	15	10	20	39	Oxidation (M); Hydroxylation	134343	Type II collagen OS=Equus caballus GN=COL2A1 PE=2 SV=1
F6Y2J1	COL2A1	198.41	14	15	10	20	42	Oxidation (M); Hydroxylation	138675	Uncharacterized protein (Fragment) OS=Equus caballus GN=COL2A1 PE=4 SV=1
F6XIM5	COL2A1	198.41	14	15	10	20	43	Oxidation (M); Hydroxylation	138769	Uncharacterized protein (Fragment) OS=Equus caballus GN=COL2A1 PE=4 SV=1
F6Y8T1	COL2A1	198.41	14	15	10	20	44	Oxidation (M); Hydroxylation	141779	Uncharacterized protein OS=Equus caballus GN=COL2A1 PE=4 SV=1
F6R4Y3	COL3A1	288.66	34	38	37	5	29	Carbamidomethylation; Oxidation (M); Hydroxylation	140711	Uncharacterized protein OS=Equus caballus GN=COL3A1 PE=4 SV=1
F6R528	COL3A1	288.66	33	38	37	5	30	Carbamidomethylation; Oxidation (M); Hydroxylation	141001	Uncharacterized protein OS=Equus caballus GN=COL3A1 PE=4 SV=1
F6VVM5	COL4A1	69.67	1	2	2	129	384	Hydroxylation	156330	Uncharacterized protein (Fragment) OS=Equus caballus GN=COL4A1 PE=4 SV=1
F6Q0M8	COL4A2	112.96	5	6	5	62	162	Hydroxylation	160945	Uncharacterized protein (Fragment) OS=Equus caballus GN=COL4A2 PE=4 SV=1
F7BCA1	COL5A1	168.79	7	11	8	28	130	Hydroxylation	164169	Uncharacterized protein (Fragment) OS=Equus caballus GN=COL5A1 PE=4 SV=1
F6ZNE6	COL5A1	168.79	7	11	8	28	146	Hydroxylation	164410	Uncharacterized protein (Fragment) OS=Equus caballus GN=COL5A1 PE=4 SV=1
F6SUU9	COL5A1	168.79	7	11	8	28	129	Hydroxylation	169616	Uncharacterized protein (Fragment) OS=Equus caballus GN=COL5A1 PE=4 SV=1
F7AGK7	COL5A1	168.79	6	11	8	28	134	Hydroxylation	177295	Uncharacterized protein (Fragment) OS=Equus caballus GN=COL5A1 PE=4 SV=1
F6PLH0	COL5A1	168.79	6	11	8	28	132	Hydroxylation	180526	Uncharacterized protein (Fragment) OS=Equus caballus GN=COL5A1 PE=4 SV=1
F6Q357	COL5A1	168.79	6	11	8	28	137	Hydroxylation	180491	Uncharacterized protein (Fragment) OS=Equus caballus GN=COL5A1 PE=4 SV=1
F7BH47	COL5A2	205.22	17	16	14	29	45	Oxidation (M); Hydroxylation	145121	Uncharacterized protein OS=Equus caballus GN=COL5A2 PE=4 SV=1
F6UW03	COL6A1	279.74	37	32	32	11	17	Carbamidomethylation; Oxidation (M); Hydroxylation	108972	Uncharacterized protein OS=Equus caballus GN=COL6A1 PE=4 SV=1
F7CGV8	COL6A2	279	36	33	33	13	35	Carbamidomethylation; Oxidation (M); Hydroxylation	104598	Uncharacterized protein (Fragment) OS=Equus caballus GN=COL6A2 PE=4 SV=1
F6QAT0	COL6A3	295.49	21	57	57	6	21	Carbamidomethylation; Oxidation (M); Hydroxylation	340859	Uncharacterized protein OS=Equus caballus GN=COL6A3 PE=4 SV=1
F6R735	COL6A3	295.49	20	57	57	6	20	Carbamidomethylation; Oxidation (M); Hydroxylation	342139	Uncharacterized protein OS=Equus caballus GN=COL6A3 PE=4 SV=1
F6U3D3	COMP	307.25	47	31	27	7	18	Carbamidomethylation; Oxidation (M); Hydroxylation	82161	Uncharacterized protein OS=Equus caballus GN=COMP PE=4 SV=1
F6SYI2	CRYAB	163.41	46	7	7	84	183		19996	Uncharacterized protein OS=Equus caballus GN=CRYAB PE=3 SV=1
F6XJR7	CSRP1	123.68	41	5	5	82	221	Carbamidomethylation	20561	Uncharacterized protein OS=Equus caballus GN=CSRP1 PE=4 SV=1
O46542	DCN	277.02	71	33	31	8	62	Carbamidomethylation; Oxidation (M); Hydroxylation	39939	Decorin OS=Equus caballus GN=DCN PE=2 SV=1
F6YRA8	DDX60	32.88	1	2	2	138	525	Hydroxylation	197710	Uncharacterized protein OS=Equus caballus GN=DDX60 PE=4 SV=1
F7AQ43	DES	158.26	23	11	7	44	76		53465	Uncharacterized protein OS=Equus caballus GN=DES PE=3 SV=1
F6T2K8	DPT	122.44	30	6	6	70	188	Carbamidomethylation	24161	Uncharacterized protein OS=Equus caballus GN=DPT PE=4 SV=1
F7B320	DPYSL2	145.15	19	8	8	66	114	Carbamidomethylation	62292	Uncharacterized protein OS=Equus caballus GN=DPYSL2 PE=4 SV=1
F6WC66	DPYSL3	75.16	7	3	3	114	225	Carbamidomethylation	61943	Uncharacterized protein OS=Equus caballus GN=DPYSL3 PE=4 SV=1
F7CL80	DSTN	64.4	19	3	3	131	432	Carbamidomethylation	18375	Uncharacterized protein (Fragment) OS=Equus caballus GN=DSTN PE=4 SV=1
A2Q0Z0	EEF1A1	115.24	13	5	5	98	148		50125	Elongation factor 1-alpha 1 OS=Equus caballus GN=EEF1A1 PE=2 SV=1
F6SMZ4	EMILIN1	198.43	21	17	16	31	47	Carbamidomethylation	107281	Uncharacterized protein OS=Equus caballus GN=EMILIN1 PE=4 SV=1
F6V7C1	ENO1	144.57	19	7	7	57	171	Carbamidomethylation	47140	Enolase 1 OS=Equus caballus GN=ENO1 PE=2 SV=1
F7BPT4	EZR	53.16	3	2	2	175	479		69368	Uncharacterized protein OS=Equus caballus GN=EZR PE=4 SV=1
F7ABC9	FBLN1	110.14	10	5	5	91	111	Carbamidomethylation	75447	Uncharacterized protein (Fragment) OS=Equus caballus GN=FBLN1 PE=4 SV=1
F6YCN2	FBLN2	155.43	8	8	8	55	66	Carbamidomethylation	125348	Uncharacterized protein (Fragment) OS=Equus caballus GN=FBLN2 PE=4 SV=1
F6Y5I8	FBLN2	155.43	8	8	8	55	65	Carbamidomethylation	125899	Uncharacterized protein OS=Equus caballus GN=FBLN2 PE=4 SV=1
F7BTD8	FBN1	246.52	11	27	27	24	51	Carbamidomethylation	311508	Uncharacterized protein OS=Equus caballus GN=FBN1 PE=4 SV=1
F7CKI7	FBN1	246.52	10	27	27	24	52	Carbamidomethylation	312302	Uncharacterized protein OS=Equus caballus GN=FBN1 PE=4 SV=1
F6RKC6	FHL1	82.6	12	3	3	121	300	Carbamidomethylation	32407	Uncharacterized protein (Fragment) OS=Equus caballus GN=FHL1 PE=4 SV=1
F7BH02	FLNA	188.76	12	24	24	27	49	Carbamidomethylation	280721	Uncharacterized protein OS=Equus caballus GN=FLNA PE=4 SV=1
F7BGS8	FLNA	188.76	12	24	24	27	48	Carbamidomethylation	280000	Uncharacterized protein OS=Equus caballus GN=FLNA PE=4 SV=1
A2Q126	FMOD	174.87	41	13	13	30	124	Carbamidomethylation; Oxidation (M)	43035	Fibromodulin OS=Equus caballus GN=FMOD PE=2 SV=1
F7CN05	FN1	368.41	44	79	79	4	19	Carbamidomethylation; Oxidation (M); Hydroxylation	252553	Fibronectin OS=Equus caballus GN=FN1 PE=4 SV=1
F7CN11	FN1	368.41	43	79	79	4	25	Carbamidomethylation; Oxidation (M); Hydroxylation	262394	Fibronectin OS=Equus caballus GN=FN1 PE=4 SV=1
F6YL06	GNB1	72.36	8	3	3	134	235	Carbamidomethylation	37347	Uncharacterized protein OS=Equus caballus GN=GNB1 PE=4 SV=1
Q28372	GSN	66.95	3	2	2	130	78		80827	Gelsolin OS=Equus caballus GN=GSN PE=1 SV=2
F6YXV8	H3F3A	111.37	34	8	8	43	208	Oxidation (M)	15328	Histone H3 OS=Equus caballus GN=LOC100054462 PE=2 SV=1
P01958	HBA	128.81	41	5	5	61	260	Oxidation (M)	15245	Hemoglobin subunit alpha OS=Equus caballus GN=HBA PE=1 SV=2
P02062	HBB	103.94	35	3	3	96	242		16008	Hemoglobin subunit beta OS=Equus caballus GN=HBB PE=1 SV=1
F6RDD3	HBB	103.94	35	3	3	96	243		16139	Hemoglobin subunit beta OS=Equus caballus GN=HBB PE=3 SV=1
F6S2F8	HIST1H1C	147.06	21	7	7	50	288		21436	Uncharacterized protein OS=Equus caballus GN=HIST1H1C PE=3 SV=1
F7AHT9	HIST1H2BB	135.21	44	7	2	45	269	Oxidation (M)	13950	Histone H2B OS=Equus caballus GN=HIST1H2BB PE=3 SV=1
F7E1X9	HIST1H2BD	135.65	44	7	2	40	268	Oxidation (M)	13936	Histone H2B OS=Equus caballus GN=HIST1H2BD PE=3 SV=1
F7ASE9	HIST1H2BI	135.65	44	7	2	40	263	Oxidation (M)	13906	Histone H2B OS=Equus caballus GN=LOC100053847 PE=3 SV=1
F6UGW9	HIST1H2BJ	135.21	44	7	2	45	266	Oxidation (M)	13904	Histone H2B OS=Equus caballus GN=HIST1H2BJ PE=3 SV=1
F6TWM4	HIST1H2BK	135.65	44	7	2	40	265	Oxidation (M)	13890	Histone H2B OS=Equus caballus GN=LOC100053279 PE=3 SV=1
F7DLL0	HIST1H2BL	135.65	44	7	2	40	264	Oxidation (M)	13908	Histone H2B OS=Equus caballus GN=HIST1H2BL PE=3 SV=1
F6VUX0	HIST1H2BM	135.65	44	7	2	40	267	Oxidation (M)	13918	Histone H2B OS=Equus caballus GN=HIST1H2BM PE=3 SV=1
F6PWV1	HIST1H2BN	135.65	44	7	2	40	270	Oxidation (M)	13922	Histone H2B OS=Equus caballus GN=HIST1H2BN PE=3 SV=1
F6Y7V5	HIST1H3I	111.37	34	8	8	43	232	Oxidation (M)	15404	Histone H3 OS=Equus caballus GN=LOC100054378 PE=3 SV=1
F7BXF3	HIST2H2AA4	75.7	35	4	2	80	344		14095	Histone H2A OS=Equus caballus GN=HIST2H2AA3 PE=3 SV=1
F7B238	HIST3H3	111.37	34	8	8	43	234	Oxidation (M)	15478	Histone H3 OS=Equus caballus GN=HIST3H3 PE=3 SV=1
F7E4G6	HNRNPU	69.18	6	2	2	108	289		67035	Uncharacterized protein (Fragment) OS=Equus caballus GN=HNRNPU PE=4 SV=1
F6UVQ0	HP1BP3	46.57	4	2	2	155	363		61432	Uncharacterized protein OS=Equus caballus GN=HP1BP3 PE=3 SV=1
F7DW69	HSPA1A	158.12	17	8	6	46	77		70214	Uncharacterized protein (Fragment) OS=Equus caballus GN=HSPA1A PE=3 SV=1
A2Q0Z1	HSPA8	120.03	8	4	2	85	226		70898	Heat shock cognate 71 kDa protein OS=Equus caballus GN=HSPA8 PE=2 SV=1
F7AUW2	HSPA8	120.03	8	4	2	85	227		70999	Heat shock cognate 71 kDa protein (Fragment) OS=Equus caballus GN=HSPA8 PE=3 SV=1
F7E3Y7	HSPB1	109.13	31	4	4	78	169		23118	Uncharacterized protein OS=Equus caballus GN=HSPB1 PE=3 SV=1
F7C0I7	HSPG2	241.06	11	31	31	21	54	Carbamidomethylation; Oxidation (M)	466172	Uncharacterized protein (Fragment) OS=Equus caballus GN=HSPG2 PE=4 SV=1
F7B812	HTRA1	131.28	35	7	7	79	174		35149	Uncharacterized protein (Fragment) OS=Equus caballus GN=HTRA1 PE=4 SV=1
F7DEB1	IGFBP6	79.89	9	2	2	137	428		25095	Uncharacterized protein OS=Equus caballus GN=IGFBP6 PE=4 SV=1
F6V5H1	IGKC	56.2	29	2	2	197	553	Carbamidomethylation	11246	Uncharacterized protein (Fragment) OS=Equus caballus PE=4 SV=1
F6QX36	ITIH1	68.9	5	4	4	113	142		101123	Uncharacterized protein (Fragment) OS=Equus caballus GN=ITIH1 PE=4 SV=1
F7B7X0	KRT1	144.74	12	10	5	48	186	Hydroxylation	66093	Uncharacterized protein OS=Equus caballus GN=KRT1 PE=3 SV=1
F6ZY40	LMNA	293.69	64	50	49	10	10	Carbamidomethylation	74089	Uncharacterized protein OS=Equus caballus GN=LMNA PE=3 SV=1
F6UME7	LOC100050433	115.24	13	5	5	98	150		50141	Elongation factor 1-alpha OS=Equus caballus GN=LOC100050433 PE=3 SV=1
F6XYG7	LOC100053105	75.7	35	4	2	80	343		14150	Histone H2A OS=Equus caballus GN=H2AFJ PE=3 SV=1
F6W1T4	HIST1H2AH	75.7	36	4	2	80	342		13906	Histone H2A OS=Equus caballus GN=HIST1H2AH PE=3 SV=1
F7B9F5	HIST1H2AH	75.7	35	4	2	80	345		14091	Histone H2A OS=Equus caballus GN=HIST1H2AJ PE=3 SV=1
F7AXC3	HIST1H2AH	75.7	34	4	2	80	347		14486	Histone H2A OS=Equus caballus GN=HIST1H2AG PE=3 SV=1
F6X6J0	HIST1H2AH	75.7	34	4	2	80	348		14522	Histone H2A OS=Equus caballus GN=LOC100063021 PE=3 SV=1
F6WDW3	LOC100053935	159.5	27	12	8	34	136		42720	Uncharacterized protein (Fragment) OS=Equus caballus GN=LOC100053935 PE=3 SV=1
F7AZR5	LOC100054211	135.21	44	7	2	45	261	Oxidation (M)	13920	Histone H2B OS=Equus caballus GN=LOC100054211 PE=3 SV=1
F7CJP0	HIST1H2AD	75.7	35	4	2	80	346		14107	Histone H2A OS=Equus caballus GN=HIST1H2AD PE=3 SV=1
F7CJ51	LOC100054473	135.65	44	7	2	40	273	Oxidation (M)	13934	Histone H2B OS=Equus caballus GN=LOC100054473 PE=3 SV=1
F6VFV9	LOC100054521	161.93	52	7	7	38	218	Oxidation (M)	11367	Histone H4 OS=Equus caballus GN=LOC100063835 PE=3 SV=1
F6YV40	LOC100054877	127.9	32	7	7	71	121	Carbamidomethylation	35824	Glyceraldehyde-3-phosphate dehydrogenase OS=Equus caballus GN=LOC100054877 PE=3 SV=1
F6Z421	RPL12	58.97	13	2	2	177	581		21466	Uncharacterized protein (Fragment) OS=Equus caballus GN=LOC100059021 PE=3 SV=1
F7ANC9	TUBA1A	98	11	4	4	83	127	Carbamidomethylation	50460	Uncharacterized protein OS=Equus caballus GN=TUBA1B PE=3 SV=1
F7C964	HIST1H3	111.37	34	8	8	43	233	Oxidation (M)	15388	Histone H3 OS=Equus caballus GN=LOC100059700 PE=3 SV=1
F6SK17	HIST2H2BE	135.21	44	7	2	45	262	Oxidation (M)	13948	Histone H2B OS=Equus caballus GN=LOC100062934 PE=3 SV=1
F7C108	LOX	165.27	31	6	6	58	203	Carbamidomethylation	29369	Uncharacterized protein OS=Equus caballus GN=LOX PE=4 SV=1
F6SKT2	LUM	177.08	40	13	13	25	116	Carbamidomethylation; Oxidation (M); Hydroxylation	38816	Uncharacterized protein OS=Equus caballus GN=LUM PE=4 SV=1
F6QCH9	MECP2	65.22	7	3	3	120	297		52368	Uncharacterized protein OS=Equus caballus GN=MECP2 PE=4 SV=1
F7B0S3	MFGE8	106.6	12	4	4	104	94		45425	Uncharacterized protein (Fragment) OS=Equus caballus GN=MFGE8 PE=4 SV=1
F6PUX2	MSN	53.16	3	2	2	175	245		67755	Uncharacterized protein OS=Equus caballus GN=MSN PE=4 SV=1
F6QKR7	MYOC	225.7	46	20	20	22	16	Carbamidomethylation; Oxidation (M)	56537	Uncharacterized protein (Fragment) OS=Equus caballus GN=MYOC PE=4 SV=1
F6X3K0	NCL	86.14	8	4	4	116	157		69306	Uncharacterized protein (Fragment) OS=Equus caballus GN=NCL PE=4 SV=1
F6PVJ6	OGN	171.43	42	14	14	35	128	Carbamidomethylation	34064	Uncharacterized protein OS=Equus caballus GN=OGN PE=4 SV=1
F6WZ69	PCOLCE	109.66	15	5	5	111	251	Carbamidomethylation	48597	Uncharacterized protein OS=Equus caballus GN=PCOLCE PE=4 SV=1
F6QXW2	PEBP1	70.65	15	2	2	176	530		21338	Uncharacterized protein OS=Equus caballus GN=PEBP1 PE=4 SV=1
F6W3M5	PKM	180.73	41	16	16	33	75	Carbamidomethylation	58734	Pyruvate kinase (Fragment) OS=Equus caballus GN=PKM PE=3 SV=1
F7BBP1	PLA2G2A	81.31	18	2	2	136	411	Carbamidomethylation	16284	Phospholipase A(2) OS=Equus caballus GN=SPLA2 PE=3 SV=1
F6S6J4	PRDX1	95.31	20	4	4	109	319		22134	Uncharacterized protein OS=Equus caballus GN=PRDX1 PE=4 SV=1
F6RZ46	PRELP	208.62	36	13	13	26	86	Carbamidomethylation; Oxidation (M)	43475	Uncharacterized protein OS=Equus caballus GN=PRELP PE=4 SV=1
F7CS30	PTRF	146.45	19	6	6	72	184		43380	Uncharacterized protein OS=Equus caballus GN=PTRF PE=4 SV=1
F6S3E5	RDX	53.16	3	2	2	175	510		71081	Uncharacterized protein OS=Equus caballus GN=RDX PE=4 SV=1
F7ATC2	RNASE4	106.44	28	3	3	145	408	Carbamidomethylation	16981	Angiogenin OS=Equus caballus GN=ANG PE=3 SV=1
F6T1A4	RPL12	58.97	15	2	2	177	580		17832	Uncharacterized protein OS=Equus caballus GN=RPL12 PE=3 SV=1
F6ZX61	RPL13	51.06	13	3	3	147	298		24291	60S ribosomal protein L13 OS=Equus caballus GN=RPL13 PE=3 SV=1
F6Y6W2	RPL24	51.61	13	2	2	149	456		17676	Uncharacterized protein (Fragment) OS=Equus caballus GN=RPL24 PE=4 SV=1
F6YC23	RPL31	50.41	18	2	2	199	608		14463	Uncharacterized protein OS=Equus caballus GN=RPL31 PE=4 SV=1
F7AUY9	RPS27A	86.31	16	3	3	106	257		19552	Uncharacterized protein (Fragment) OS=Equus caballus GN=RPS27A PE=4 SV=1
F7DW15	RPS8	91.83	29	5	5	77	220		22182	40S ribosomal protein S8 (Fragment) OS=Equus caballus GN=RPS8 PE=3 SV=1
F7C177	SFPQ	101.88	15	5	5	107	282		48813	Uncharacterized protein (Fragment) OS=Equus caballus GN=SFPQ PE=4 SV=1
F6ZEH8	TF	121.2	7	6	6	76	193	Carbamidomethylation	109135	Serotransferrin OS=Equus caballus GN=TF PE=4 SV=1
P27425	TF	121.2	10	6	6	76	113	Carbamidomethylation	78095	Serotransferrin OS=Equus caballus GN=TF PE=2 SV=1
F6VB94	TGFBI	94.66	6	4	4	122	24	Carbamidomethylation	72583	Uncharacterized protein (Fragment) OS=Equus caballus GN=TGFBI PE=4 SV=1
F6YR34	THBS1	254.17	31	29	28	19	38	Carbamidomethylation; Oxidation (M)	129566	Uncharacterized protein OS=Equus caballus GN=THBS1 PE=4 SV=1
F7E0P3	THBS4	304.76	46	33	27	14	23	Carbamidomethylation; Hydroxylation	102893	Uncharacterized protein (Fragment) OS=Equus caballus GN=THBS4 PE=4 SV=1
F6ZC75	THY1	57.18	15	2	2	198	549	Carbamidomethylation	17918	Uncharacterized protein OS=Equus caballus GN=THY1 PE=4 SV=1
F6PN81	TNC	184.2	13	21	21	32	53	Carbamidomethylation	224848	Uncharacterized protein (Fragment) OS=Equus caballus GN=TNC PE=4 SV=1
F6ZSB4	TUBA1A	98	12	4	4	83	126	Carbamidomethylation	50136	Uncharacterized protein OS=Equus caballus GN=TUBA1A PE=3 SV=1
F6YRE0	TUBA1C	98	12	4	4	83	167	Carbamidomethylation	49925	Uncharacterized protein OS=Equus caballus GN=TUBA1C PE=3 SV=1
A0A0B4J1C5	UBA52	86.31	22	3	3	106	281		14728	Uncharacterized protein OS=Equus caballus GN=UBA52 PE=4 SV=1
F6YM88	UBB	86.31	12	3	3	106	291		25762	Uncharacterized protein OS=Equus caballus GN=UBC PE=4 SV=1
Q8MKD1	UBB	86.31	9	3	3	106	292		34343	Polyubiquitin-B OS=Equus caballus GN=UBB PE=2 SV=3
F6TLU0	VDAC2	82.05	10	3	3	124	353		31770	Uncharacterized protein (Fragment) OS=Equus caballus GN=VDAC2 PE=4 SV=1
F7B5C4	VIM	247.2	72	30	26	18	3	Carbamidomethylation; Oxidation (M)	42144	Uncharacterized protein (Fragment) OS=Equus caballus GN=VIM PE=3 SV=1
F6V881	VTN	81.73	8	4	4	133	244	Carbamidomethylation	54236	Uncharacterized protein OS=Equus caballus GN=VTN PE=4 SV=1
F7CCQ6	TNXB	263.08	17	52	52	16	46	Carbamidomethylation	445392	Uncharacterized protein OS=Equus caballus GN=TNXB PE=4 SV=1
H9GZQ9	IGHC1	178.35	30	8	6	47	120	Carbamidomethylation; Oxidation (M)	37437	Uncharacterized protein (Fragment) OS=Equus caballus GN=IGHC1 PE=4 SV=1
F6ZI35	HRG	166.93	42	10	10	42	151	Carbamidomethylation	26772	Uncharacterized protein (Fragment) OS=Equus caballus GN=HRG PE=4 SV=1
F7DIN7	HIST2H2BF	135.21	44	7	2	45	272	Oxidation (M)	13918	Histone H2B OS=Equus caballus PE=3 SV=1
F6RRD0	EEF1A1	115.24	13	5	5	98	149		50104	Elongation factor 1-alpha OS=Equus caballus GN=EEF1A1 PE=3 SV=1
F7DHZ1	GSN	66.95	3	2	2	130	102		85355	Gelsolin (Fragment) OS=Equus caballus GN=GSN PE=4 SV=1

## Sheet: GnHCl followed by RapiGest 
Accession	ID	-10lgP	Coverage (%)	#Peptides	#Unique	Protein Group	Protein ID	PTM	Avg. Mass	Description
F6R942	A2M	87.42	3	3	3	194	309	Carbamidomethylation	162454	Uncharacterized protein (Fragment) OS=Equus caballus GN=A2M PE=4 SV=1
F6RI47	A2M	87.42	3	3	3	194	310	Carbamidomethylation	164175	Uncharacterized protein OS=Equus caballus GN=A2M PE=4 SV=1
F7C3C6	ACAN	79.44	1	2	2	243	194		220883	Uncharacterized protein OS=Equus caballus GN=ACAN PE=4 SV=1
F7CW82	ACTA2	270.96	53	19	7	26	60	Carbamidomethylation; Oxidation (M)	42009	Uncharacterized protein OS=Equus caballus GN=ACTA2 PE=3 SV=1
F6R1X9	ACTC1	270.96	53	19	7	26	1	Carbamidomethylation; Oxidation (M)	42019	Uncharacterized protein OS=Equus caballus GN=ACTC1 PE=3 SV=1
F6Z8K0	ACTG2	270.96	53	19	7	26	61	Carbamidomethylation; Oxidation (M)	41877	Uncharacterized protein OS=Equus caballus GN=ACTG2 PE=3 SV=1
F6YV53	ACTN4	168.05	11	6	4	102	95	Carbamidomethylation	86530	Uncharacterized protein (Fragment) OS=Equus caballus GN=ACTN4 PE=4 SV=1
F7DZE7	ADIPOQ	112.79	19	4	4	117	258		25993	Uncharacterized protein OS=Equus caballus GN=ADIPOQ PE=4 SV=1
F7C2Y5	AEBP1	183.57	9	7	7	94	100	Carbamidomethylation	119037	Uncharacterized protein (Fragment) OS=Equus caballus GN=AEBP1 PE=4 SV=1
F7AJD4	AHNAK	206.94	9	28	28	36	50	Oxidation (M)	408009	Uncharacterized protein (Fragment) OS=Equus caballus GN=AHNAK PE=4 SV=1
F7BAY6	ALB	354.75	65	41	41	14	2	Carbamidomethylation	68372	Serum albumin OS=Equus caballus GN=ALB PE=4 SV=1
F6SX98	ALDOA	78.04	8	2	2	302	228	Carbamidomethylation	41171	Fructose-bisphosphate aldolase (Fragment) OS=Equus caballus GN=ALDOA PE=3 SV=1
F6UZH0	AMBP	185.96	21	7	7	64	202	Carbamidomethylation; Oxidation (M)	39010	Uncharacterized protein OS=Equus caballus GN=AMBP PE=4 SV=1
F7DQI1	ANGPTL7	143.18	19	4	4	153	178	Carbamidomethylation	39793	Uncharacterized protein OS=Equus caballus GN=ANGPTL7 PE=4 SV=1
Q8HZM6	ANXA1	169.34	32	8	7	69	145	Carbamidomethylation	38737	Annexin A1 OS=Equus caballus GN=ANXA1 PE=2 SV=3
F6ZI51	ANXA2	279.82	59	23	22	28	68	Carbamidomethylation; Oxidation (M)	38598	Annexin OS=Equus caballus GN=ANXA2 PE=2 SV=1
F6S9R7	ANXA4	139.89	22	5	5	103	229	Carbamidomethylation	36067	Annexin OS=Equus caballus GN=ANXA4 PE=3 SV=1
F7CL15	ANXA5	195.28	36	11	11	63	166	Carbamidomethylation	35997	Annexin (Fragment) OS=Equus caballus GN=ANXA5 PE=3 SV=1
F6W787	ANXA6	123.15	10	5	4	121	179		72287	Annexin OS=Equus caballus GN=ANXA6 PE=3 SV=1
F7ALC9	ANXA7	99.69	9	3	3	197	367	Carbamidomethylation	50026	Annexin OS=Equus caballus GN=ANXA7 PE=3 SV=1
F6PH57	ARPC4	89.7	18	3	3	200	328		19667	Uncharacterized protein OS=Equus caballus GN=ARPC4 PE=4 SV=1
F7E284	ASPN	197.73	36	12	12	58	112	Carbamidomethylation	42221	Uncharacterized protein OS=Equus caballus GN=ASPN PE=4 SV=1
F6XUJ2	ATP5A1	191.76	20	9	9	86	115		59636	ATP synthase subunit alpha OS=Equus caballus GN=ATP5A1 PE=3 SV=1
F6U187	ATP5B	153.96	14	5	5	96	158		56258	ATP synthase subunit beta OS=Equus caballus GN=ATP5B PE=3 SV=1
O46403	BGN	238.48	57	20	18	19	91	Carbamidomethylation; Oxidation (M); Hydroxylation	41925	Biglycan OS=Equus caballus GN=BGN PE=2 SV=1
F6SPH9	CANX	79.76	4	2	2	193	477		67662	Uncharacterized protein OS=Equus caballus GN=CANX PE=3 SV=1
F7D854	CAT	286.05	60	27	26	23	15	Carbamidomethylation; Oxidation (M)	57298	Catalase (Fragment) OS=Equus caballus GN=CAT PE=3 SV=1
Q2QLB0	CAV1	80.66	13	2	2	240	425		20579	Caveolin-1 OS=Equus caballus GN=CAV1 PE=3 SV=1
F6SXQ9	CDC42	83.36	26	3	3	169	357	Carbamidomethylation	21237	Uncharacterized protein OS=Equus caballus GN=CDC42 PE=3 SV=1
F6VN96	CDH13	145.65	13	6	6	115	246		76386	Uncharacterized protein OS=Equus caballus GN=CDH13 PE=4 SV=1
F6ZR63	CFH	143.93	5	5	5	131	185	Carbamidomethylation	140685	Uncharacterized protein OS=Equus caballus GN=CFH PE=4 SV=1
F7DXG8	CFL1	85.2	15	2	2	187	358		18502	Uncharacterized protein OS=Equus caballus GN=CFL1 PE=4 SV=1
F6WD70	CHAD	88.93	7	2	2	300	316	Carbamidomethylation	40506	Uncharacterized protein OS=Equus caballus GN=CHAD PE=4 SV=1
F7C2J3	CILP	344.5	37	38	38	13	36	Carbamidomethylation; Oxidation (M)	132800	Uncharacterized protein OS=Equus caballus GN=CILP PE=4 SV=1
F7BV85	CLTC	95.22	2	3	3	199	172		192667	Uncharacterized protein (Fragment) OS=Equus caballus GN=CLTC PE=4 SV=1
Q29482	CLU	236.42	23	12	12	56	104	Carbamidomethylation	52154	Clusterin OS=Equus caballus GN=CLU PE=2 SV=1
F6VAW6	COL11A1	161.89	4	5	2	68	189	Hydroxylation	167808	Uncharacterized protein OS=Equus caballus GN=COL11A1 PE=4 SV=1
F6U661	COL11A1	161.89	3	5	2	68	192	Hydroxylation	179956	Uncharacterized protein (Fragment) OS=Equus caballus GN=COL11A1 PE=4 SV=1
F6VBF7	COL11A1	161.89	3	5	2	68	190	Hydroxylation	180959	Uncharacterized protein OS=Equus caballus GN=COL11A1 PE=4 SV=1
F6QD89	COL12A1	445.29	48	106	106	6	22	Carbamidomethylation; Oxidation (M); Hydroxylation	339321	Uncharacterized protein OS=Equus caballus GN=COL12A1 PE=4 SV=1
F6ZNX3	COL14A1	115.21	3	5	5	140	122		192866	Uncharacterized protein OS=Equus caballus GN=COL14A1 PE=4 SV=1
F6Q947	COL15A1	134.71	4	3	3	148	214	Carbamidomethylation	134743	Uncharacterized protein (Fragment) OS=Equus caballus GN=COL15A1 PE=4 SV=1
F6Q978	COL15A1	134.71	4	3	3	148	213	Carbamidomethylation	137093	Uncharacterized protein (Fragment) OS=Equus caballus GN=COL15A1 PE=4 SV=1
F6SSG3	COL1A1	375.29	42	44	42	4	27	Oxidation (M); Hydroxylation	137345	Uncharacterized protein (Fragment) OS=Equus caballus GN=COL1A1 PE=4 SV=1
F6RVX8	COL1A1	375.29	41	44	42	4	28	Oxidation (M); Hydroxylation	138058	Uncharacterized protein (Fragment) OS=Equus caballus GN=COL1A1 PE=4 SV=1
F7D9C7	COL1A1	375.29	41	44	42	4	31	Oxidation (M); Hydroxylation	140133	Uncharacterized protein OS=Equus caballus GN=COL1A1 PE=4 SV=1
F7D939	COL1A1	375.29	41	44	42	4	32	Oxidation (M); Hydroxylation	140024	Uncharacterized protein OS=Equus caballus GN=COL1A1 PE=4 SV=1
F6VUP8	COL1A1	375.29	41	44	42	4	33	Oxidation (M); Hydroxylation	140218	Uncharacterized protein OS=Equus caballus GN=COL1A1 PE=4 SV=1
F7A3F7	COL1A1	375.29	41	44	42	4	34	Oxidation (M); Hydroxylation	140722	Uncharacterized protein OS=Equus caballus GN=COL1A1 PE=4 SV=1
F6RTI8	COL1A2	458.16	69	63	62	3	7	Oxidation (M); Hydroxylation	128115	Uncharacterized protein OS=Equus caballus GN=COL1A2 PE=4 SV=1
Q28396	COL2A1	270.74	17	17	12	24	39	Oxidation (M); Hydroxylation	134343	Type II collagen OS=Equus caballus GN=COL2A1 PE=2 SV=1
F6Y2J1	COL2A1	270.74	16	17	12	24	42	Oxidation (M); Hydroxylation	138675	Uncharacterized protein (Fragment) OS=Equus caballus GN=COL2A1 PE=4 SV=1
F6XIM5	COL2A1	270.74	16	17	12	24	43	Oxidation (M); Hydroxylation	138769	Uncharacterized protein (Fragment) OS=Equus caballus GN=COL2A1 PE=4 SV=1
F6Y8T1	COL2A1	270.74	16	17	12	24	44	Oxidation (M); Hydroxylation	141779	Uncharacterized protein OS=Equus caballus GN=COL2A1 PE=4 SV=1
F6R4Y3	COL3A1	397.67	37	41	40	7	29	Oxidation (M); Hydroxylation	140711	Uncharacterized protein OS=Equus caballus GN=COL3A1 PE=4 SV=1
F6R528	COL3A1	397.67	37	41	40	7	30	Oxidation (M); Hydroxylation	141001	Uncharacterized protein OS=Equus caballus GN=COL3A1 PE=4 SV=1
F6Q0M8	COL4A2	113.87	5	6	5	83	162	Carbamidomethylation; Hydroxylation	160945	Uncharacterized protein (Fragment) OS=Equus caballus GN=COL4A2 PE=4 SV=1
F7BCA1	COL5A1	198.1	6	10	8	37	130	Hydroxylation	164169	Uncharacterized protein (Fragment) OS=Equus caballus GN=COL5A1 PE=4 SV=1
F6ZNE6	COL5A1	198.1	6	10	8	37	146	Hydroxylation	164410	Uncharacterized protein (Fragment) OS=Equus caballus GN=COL5A1 PE=4 SV=1
F6SUU9	COL5A1	198.1	6	10	8	37	129	Hydroxylation	169616	Uncharacterized protein (Fragment) OS=Equus caballus GN=COL5A1 PE=4 SV=1
F7AGK7	COL5A1	198.1	6	10	8	37	134	Hydroxylation	177295	Uncharacterized protein (Fragment) OS=Equus caballus GN=COL5A1 PE=4 SV=1
F6PLH0	COL5A1	198.1	6	10	8	37	132	Hydroxylation	180526	Uncharacterized protein (Fragment) OS=Equus caballus GN=COL5A1 PE=4 SV=1
F6Q357	COL5A1	198.1	6	10	8	37	137	Hydroxylation	180491	Uncharacterized protein (Fragment) OS=Equus caballus GN=COL5A1 PE=4 SV=1
F7BH47	COL5A2	289.6	24	22	20	30	45	Oxidation (M); Hydroxylation	145121	Uncharacterized protein OS=Equus caballus GN=COL5A2 PE=4 SV=1
F6UW03	COL6A1	386.65	47	43	43	8	17	Carbamidomethylation; Oxidation (M); Hydroxylation	108972	Uncharacterized protein OS=Equus caballus GN=COL6A1 PE=4 SV=1
F7CGV8	COL6A2	359.01	40	42	41	9	35	Carbamidomethylation; Oxidation (M); Hydroxylation	104598	Uncharacterized protein (Fragment) OS=Equus caballus GN=COL6A2 PE=4 SV=1
F6R735	COL6A3	455.82	48	135	134	1	20	Carbamidomethylation; Oxidation (M); Hydroxylation	342139	Uncharacterized protein OS=Equus caballus GN=COL6A3 PE=4 SV=1
F6U3D3	COMP	408.96	48	34	30	5	18	Carbamidomethylation; Oxidation (M); Hydroxylation	82161	Uncharacterized protein OS=Equus caballus GN=COMP PE=4 SV=1
F7DEW5	CORO1C	116.48	10	4	4	152	248	Carbamidomethylation	53338	Coronin (Fragment) OS=Equus caballus GN=CORO1C PE=3 SV=1
F6SYI2	CRYAB	214.2	48	9	9	79	183		19996	Uncharacterized protein OS=Equus caballus GN=CRYAB PE=3 SV=1
F6TGW9	CYB5R3	86.51	11	2	2	239	397	Carbamidomethylation	33518	Uncharacterized protein (Fragment) OS=Equus caballus GN=CYB5R3 PE=4 SV=1
O46542	DCN	320.66	60	30	28	10	62	Carbamidomethylation; Oxidation (M); Hydroxylation	39939	Decorin OS=Equus caballus GN=DCN PE=2 SV=1
F7AQ43	DES	183.82	22	11	6	60	76		53465	Uncharacterized protein OS=Equus caballus GN=DES PE=3 SV=1
F6T2K8	DPT	155.19	31	8	8	70	188	Carbamidomethylation; Oxidation (M)	24161	Uncharacterized protein OS=Equus caballus GN=DPT PE=4 SV=1
F7B320	DPYSL2	138.43	9	5	3	116	114	Carbamidomethylation	62292	Uncharacterized protein OS=Equus caballus GN=DPYSL2 PE=4 SV=1
F7CL80	DSTN	74.49	15	2	2	305	432	Carbamidomethylation	18375	Uncharacterized protein (Fragment) OS=Equus caballus GN=DSTN PE=4 SV=1
A2Q0Z0	EEF1A1	182.49	19	6	6	66	148	Carbamidomethylation; Hydroxylation	50125	Elongation factor 1-alpha 1 OS=Equus caballus GN=EEF1A1 PE=2 SV=1
F6UUS3	EEF2	133.71	9	5	5	138	205	Carbamidomethylation	95036	Uncharacterized protein (Fragment) OS=Equus caballus GN=EEF2 PE=4 SV=1
F6T962	EFEMP2	109.14	10	3	3	158	285		49439	Uncharacterized protein OS=Equus caballus GN=EFEMP2 PE=4 SV=1
F6SMZ4	EMILIN1	213.11	15	13	13	54	47	Carbamidomethylation	107281	Uncharacterized protein OS=Equus caballus GN=EMILIN1 PE=4 SV=1
F6V7C1	ENO1	90.74	9	3	3	177	171	Carbamidomethylation	47140	Enolase 1 OS=Equus caballus GN=ENO1 PE=2 SV=1
F6UZI2	F13A1	113.38	6	3	3	159	210		83713	Uncharacterized protein (Fragment) OS=Equus caballus GN=F13A1 PE=4 SV=1
F7ABC9	FBLN1	131.7	12	6	6	119	111	Carbamidomethylation	75447	Uncharacterized protein (Fragment) OS=Equus caballus GN=FBLN1 PE=4 SV=1
F6YCN2	FBLN2	238.44	11	12	12	61	66	Carbamidomethylation; Oxidation (M)	125348	Uncharacterized protein (Fragment) OS=Equus caballus GN=FBLN2 PE=4 SV=1
F6Y5I8	FBLN2	238.44	11	12	12	61	65	Carbamidomethylation; Oxidation (M)	125899	Uncharacterized protein OS=Equus caballus GN=FBLN2 PE=4 SV=1
F7BTD8	FBN1	218	5	13	13	53	51	Carbamidomethylation	311508	Uncharacterized protein OS=Equus caballus GN=FBN1 PE=4 SV=1
F7CKI7	FBN1	218	5	13	13	53	52	Carbamidomethylation	312302	Uncharacterized protein OS=Equus caballus GN=FBN1 PE=4 SV=1
F6RRV1	FETUB	84.06	6	2	2	283	414		40962	Uncharacterized protein OS=Equus caballus GN=FETUB PE=4 SV=1
F6RKC6	FHL1	111.31	14	3	3	192	300	Carbamidomethylation	32407	Uncharacterized protein (Fragment) OS=Equus caballus GN=FHL1 PE=4 SV=1
F7BGS8	FLNA	279.9	18	31	31	29	48	Carbamidomethylation	280000	Uncharacterized protein OS=Equus caballus GN=FLNA PE=4 SV=1
F7BH02	FLNA	279.9	18	31	31	29	49	Carbamidomethylation	280721	Uncharacterized protein OS=Equus caballus GN=FLNA PE=4 SV=1
A2Q126	FMOD	212.07	33	10	10	41	124	Carbamidomethylation; Oxidation (M)	43035	Fibromodulin OS=Equus caballus GN=FMOD PE=2 SV=1
F7CN05	FN1	515.42	52	92	92	2	19	Carbamidomethylation; Oxidation (M); Hydroxylation	252553	Fibronectin OS=Equus caballus GN=FN1 PE=4 SV=1
F7DWN5	GNAI2	93.55	16	3	2	184	407	Carbamidomethylation	36192	Uncharacterized protein (Fragment) OS=Equus caballus GN=GNAI2 PE=4 SV=1
F6YL06	GNB1	103.31	18	5	5	162	235	Carbamidomethylation	37347	Uncharacterized protein OS=Equus caballus GN=GNB1 PE=4 SV=1
Q28372	GSN	220.18	28	15	15	43	78	Carbamidomethylation	80827	Gelsolin OS=Equus caballus GN=GSN PE=1 SV=2
F6VSN2	GSTP1	61.4	9	2	2	320	287	Carbamidomethylation	23443	Uncharacterized protein OS=Equus caballus GN=GSTP1 PE=3 SV=1
F6QCV1	H2AFY	116.44	18	5	5	120	195		39689	Core histone macro-H2A OS=Equus caballus GN=H2AFY PE=4 SV=1
F6YXV8	H3F3A	145.16	57	9	9	48	208	Carbamidomethylation; Oxidation (M)	15328	Histone H3 OS=Equus caballus GN=LOC100054462 PE=2 SV=1
F6TVY8	HADHA	108.72	6	3	3	185	324		82679	Uncharacterized protein OS=Equus caballus GN=HADHA PE=3 SV=1
Q28381	HAPLN1	98.69	13	4	4	166	182	Carbamidomethylation	40077	Hyaluronan and proteoglycan link protein 1 OS=Equus caballus GN=HAPLN1 PE=2 SV=1
P01958	HBA	137.13	36	4	4	90	260	Oxidation (M)	15245	Hemoglobin subunit alpha OS=Equus caballus GN=HBA PE=1 SV=2
P02062	HBB	190.32	40	6	6	44	242	Oxidation (M); Hydroxylation	16008	Hemoglobin subunit beta OS=Equus caballus GN=HBB PE=1 SV=1
F6RDD3	HBB	190.32	40	6	6	44	243	Oxidation (M); Hydroxylation	16139	Hemoglobin subunit beta OS=Equus caballus GN=HBB PE=3 SV=1
F6S2F8	HIST1H1C	169.19	24	8	8	81	288		21436	Uncharacterized protein OS=Equus caballus GN=HIST1H1C PE=3 SV=1
F7AHT9	HIST1H2BB	176.95	44	7	2	35	269	Oxidation (M)	13950	Histone H2B OS=Equus caballus GN=HIST1H2BB PE=3 SV=1
F7E1X9	HIST1H2BD	177.09	44	7	2	33	268	Oxidation (M)	13936	Histone H2B OS=Equus caballus GN=HIST1H2BD PE=3 SV=1
F7ASE9	HIST1H2BI	177.09	44	7	2	33	263	Oxidation (M)	13906	Histone H2B OS=Equus caballus GN=LOC100053847 PE=3 SV=1
F6UGW9	HIST1H2BJ	176.95	44	7	2	35	266	Oxidation (M)	13904	Histone H2B OS=Equus caballus GN=HIST1H2BJ PE=3 SV=1
F6TWM4	HIST1H2BK	177.09	44	7	2	33	265	Oxidation (M)	13890	Histone H2B OS=Equus caballus GN=LOC100053279 PE=3 SV=1
F7DLL0	HIST1H2BL	177.09	44	7	2	33	264	Oxidation (M)	13908	Histone H2B OS=Equus caballus GN=HIST1H2BL PE=3 SV=1
F6VUX0	HIST1H2BM	177.09	44	7	2	33	267	Oxidation (M)	13918	Histone H2B OS=Equus caballus GN=HIST1H2BM PE=3 SV=1
F6PWV1	HIST1H2BN	177.09	44	7	2	33	270	Oxidation (M)	13922	Histone H2B OS=Equus caballus GN=HIST1H2BN PE=3 SV=1
Q08IE6	HMGB1	69.69	8	2	2	207	355		24894	High mobility group protein B1 OS=Equus caballus GN=HMGB1 PE=2 SV=3
F6UQU2	HNRNPDL	66.68	6	2	2	304	574		30312	Uncharacterized protein (Fragment) OS=Equus caballus GN=HNRNPD PE=4 SV=1
F7C113	HNRNPH1	82.77	5	2	2	172	446		46118	Uncharacterized protein (Fragment) OS=Equus caballus GN=HNRNPH1 PE=4 SV=1
F6Q4Q1	HNRNPK	117.37	24	6	6	106	187	Carbamidomethylation	50976	Uncharacterized protein OS=Equus caballus GN=HNRNPK PE=4 SV=1
F6RTD6	HNRNPL	73.46	6	2	2	242	466	Carbamidomethylation	55455	Uncharacterized protein (Fragment) OS=Equus caballus GN=HNRNPL PE=4 SV=1
F7BA08	HNRNPR	81.03	5	3	3	202	382		70927	Uncharacterized protein OS=Equus caballus GN=HNRNPR PE=4 SV=1
F7E4G6	HNRNPU	119.6	6	2	2	139	289		67035	Uncharacterized protein (Fragment) OS=Equus caballus GN=HNRNPU PE=4 SV=1
F6UVQ0	HP1BP3	127.15	9	4	4	129	363		61432	Uncharacterized protein OS=Equus caballus GN=HP1BP3 PE=3 SV=1
F7DW69	HSPA1A	234.14	25	12	10	47	77	Carbamidomethylation	70214	Uncharacterized protein (Fragment) OS=Equus caballus GN=HSPA1A PE=3 SV=1
A2Q0Z1	HSPA8	158.15	8	4	2	100	226		70898	Heat shock cognate 71 kDa protein OS=Equus caballus GN=HSPA8 PE=2 SV=1
F7AUW2	HSPA8	158.15	8	4	2	100	227		70999	Heat shock cognate 71 kDa protein (Fragment) OS=Equus caballus GN=HSPA8 PE=3 SV=1
F7E3Y7	HSPB1	138.94	39	5	5	107	169		23118	Uncharacterized protein OS=Equus caballus GN=HSPB1 PE=3 SV=1
F7C0I7	HSPG2	338.88	17	44	44	20	54	Carbamidomethylation; Oxidation (M); Hydroxylation	466172	Uncharacterized protein (Fragment) OS=Equus caballus GN=HSPG2 PE=4 SV=1
F7B812	HTRA1	122.97	19	5	5	144	174		35149	Uncharacterized protein (Fragment) OS=Equus caballus GN=HTRA1 PE=4 SV=1
F7DEB1	IGFBP6	82.88	21	3	3	236	428	Carbamidomethylation	25095	Uncharacterized protein OS=Equus caballus GN=IGFBP6 PE=4 SV=1
F6YRC5	IQGAP1	148.11	10	10	10	92	96		187125	Uncharacterized protein (Fragment) OS=Equus caballus GN=IQGAP1 PE=4 SV=1
F6QX36	ITIH1	136.13	8	8	8	123	142		101123	Uncharacterized protein (Fragment) OS=Equus caballus GN=ITIH1 PE=4 SV=1
F7B7X0	KRT1	140.24	8	6	5	110	186		66093	Uncharacterized protein OS=Equus caballus GN=KRT1 PE=3 SV=1
F6TTN2	KRT31	101.8	10	4	3	164	299		47323	Uncharacterized protein (Fragment) OS=Equus caballus GN=KRT31 PE=3 SV=1
F6VDK7	KRT33A	101.8	10	4	3	164	321		46557	Uncharacterized protein (Fragment) OS=Equus caballus GN=KRT33A PE=3 SV=1
F7BXV9	LAMA5	118.89	2	5	5	127	175	Carbamidomethylation; Hydroxylation	387286	Uncharacterized protein (Fragment) OS=Equus caballus GN=LAMA5 PE=4 SV=1
F7BK38	LAMB2	157.57	5	6	5	97	110	Carbamidomethylation	195801	Uncharacterized protein OS=Equus caballus GN=LAMB2 PE=4 SV=1
F7CQA4	LAMC1	67.29	2	2	2	161	254	Carbamidomethylation	172557	Uncharacterized protein OS=Equus caballus GN=LAMC1 PE=4 SV=1
F7CV04	LAMC1	67.29	2	2	2	161	247	Carbamidomethylation	175995	Uncharacterized protein (Fragment) OS=Equus caballus GN=LAMC1 PE=4 SV=1
F6W3T1	LDHA	126.62	14	5	4	113	209	Carbamidomethylation	37030	L-lactate dehydrogenase (Fragment) OS=Equus caballus GN=LDHA PE=3 SV=1
F7A860	LGALS3	79.51	10	2	2	237	415		25195	Galectin OS=Equus caballus GN=LGALS3 PE=4 SV=1
F6ZY40	LMNA	326.53	62	48	47	12	10	Carbamidomethylation; Oxidation (M)	74089	Uncharacterized protein OS=Equus caballus GN=LMNA PE=3 SV=1
F7ALF9	LMNB2	81.42	5	3	2	160	377	Carbamidomethylation; Hydroxylation	66714	Uncharacterized protein (Fragment) OS=Equus caballus GN=LMNB2 PE=3 SV=1
F6S6S0	LOC100050136	69.69	8	2	2	207	354		24563	Uncharacterized protein OS=Equus caballus GN=LOC100050136 PE=4 SV=1
F6UME7	LOC100050433	182.49	19	6	6	66	150	Carbamidomethylation; Hydroxylation	50141	Elongation factor 1-alpha OS=Equus caballus GN=LOC100050433 PE=3 SV=1
F6USP9	LOC100050531	92.9	3	3	3	235	249	Carbamidomethylation	91715	Uncharacterized protein (Fragment) OS=Equus caballus GN=LOC100050531 PE=3 SV=1
F6WDW3	LOC100053935	148.54	17	7	5	80	136		42720	Uncharacterized protein (Fragment) OS=Equus caballus GN=LOC100053935 PE=3 SV=1
F7AZR5	LOC100054211	176.95	44	7	2	35	261	Oxidation (M)	13920	Histone H2B OS=Equus caballus GN=LOC100054211 PE=3 SV=1
F7CJ51	LOC100054473	177.09	44	7	2	33	273	Oxidation (M)	13934	Histone H2B OS=Equus caballus GN=LOC100054473 PE=3 SV=1
F6VFV9	LOC100054521	190.82	53	8	8	38	218	Oxidation (M)	11367	Histone H4 OS=Equus caballus GN=LOC100063835 PE=3 SV=1
F6YV40	LOC100054877	187.41	32	7	7	87	121	Carbamidomethylation; Hydroxylation	35824	Glyceraldehyde-3-phosphate dehydrogenase OS=Equus caballus GN=LOC100054877 PE=3 SV=1
F6XLG0	LOC100058767	132.84	20	4	4	101	201	Carbamidomethylation	32021	Purine nucleoside phosphorylase OS=Equus caballus GN=LOC100058767 PE=3 SV=1
F7E454	LOC100060539	141.39	5	6	6	118	97	Carbamidomethylation	183734	Uncharacterized protein (Fragment) OS=Equus caballus GN=LOC100060539 PE=4 SV=1
F7CJG3	LOC100060539	141.39	5	6	6	118	98	Carbamidomethylation	185506	Uncharacterized protein (Fragment) OS=Equus caballus GN=LOC100060539 PE=4 SV=1
F7BTW7	LOC100060539	141.39	5	6	6	118	99	Carbamidomethylation	185978	Uncharacterized protein OS=Equus caballus GN=LOC100060539 PE=4 SV=1
F7AAI4	KRT2B	87.25	5	3	2	206	253		52416	Uncharacterized protein (Fragment) OS=Equus caballus GN=LOC100061764 PE=3 SV=1
F7BP93	KRT2B	87.25	4	3	2	206	215		56808	Uncharacterized protein (Fragment) OS=Equus caballus GN=LOC100061764 PE=3 SV=1
F7A559	KRT2B	87.25	4	3	2	206	216		62728	Uncharacterized protein OS=Equus caballus GN=LOC100061764 PE=3 SV=1
F7AN17	KRT2B	87.25	4	3	2	206	217		63374	Uncharacterized protein OS=Equus caballus GN=LOC100061764 PE=3 SV=1
F6SK17	HIST2H2BE	176.95	44	7	2	35	262	Oxidation (M)	13948	Histone H2B OS=Equus caballus GN=LOC100062934 PE=3 SV=1
F6SHJ8	KRT2A	87.25	4	3	2	206	207		61327	Uncharacterized protein OS=Equus caballus GN=LOC100063215 PE=3 SV=1
F6ZTT5	KRT33B	101.8	10	4	3	164	350		46079	Uncharacterized protein OS=Equus caballus GN=LOC100066876 PE=3 SV=1
F6T2K0	KRT83	108.03	8	5	4	143	283		53873	Uncharacterized protein OS=Equus caballus GN=LOC100146665 PE=3 SV=1
F7C108	LOX	214.87	34	7	7	75	203	Carbamidomethylation	29369	Uncharacterized protein OS=Equus caballus GN=LOX PE=4 SV=1
F6SKT2	LUM	198.9	35	10	10	40	116	Carbamidomethylation; Oxidation (M)	38816	Uncharacterized protein OS=Equus caballus GN=LUM PE=4 SV=1
F6WBC8	MAMDC2	160.35	11	5	5	108	107	Carbamidomethylation	77267	Uncharacterized protein OS=Equus caballus GN=MAMDC2 PE=4 SV=1
F6QCH9	MECP2	92.46	9	3	3	186	297		52368	Uncharacterized protein OS=Equus caballus GN=MECP2 PE=4 SV=1
F7B0S3	MFGE8	206.92	33	10	10	55	94	Carbamidomethylation	45425	Uncharacterized protein (Fragment) OS=Equus caballus GN=MFGE8 PE=4 SV=1
Q28397	MMP3	179.98	32	14	14	65	105	Carbamidomethylation; Oxidation (M)	54190	Stromelysin-1 OS=Equus caballus GN=MMP3 PE=2 SV=1
F6T9W9	MMP3	179.98	32	14	14	65	106	Carbamidomethylation; Oxidation (M)	54320	Stromelysin-1 (Fragment) OS=Equus caballus GN=MMP3 PE=4 SV=1
F6PUX2	MSN	102.84	12	5	5	124	245	Carbamidomethylation	67755	Uncharacterized protein OS=Equus caballus GN=MSN PE=4 SV=1
F6YIU8	MTHFD1	83.96	3	2	2	178	295		100014	Uncharacterized protein (Fragment) OS=Equus caballus GN=MTHFD1 PE=3 SV=1
F6YX05	MYH10	177.49	6	9	5	82	101		229091	Uncharacterized protein OS=Equus caballus GN=MYH10 PE=4 SV=1
F6WCC5	MYH11	240.69	11	15	10	49	58	Hydroxylation	224550	Uncharacterized protein OS=Equus caballus GN=MYH11 PE=4 SV=1
F6WCS1	MYH11	240.69	11	15	10	49	56	Hydroxylation	224862	Uncharacterized protein OS=Equus caballus GN=MYH11 PE=4 SV=1
F6W6G5	MYH11	240.69	11	15	10	49	57	Hydroxylation	227711	Uncharacterized protein (Fragment) OS=Equus caballus GN=MYH11 PE=4 SV=1
F6VSC4	MYH11	240.69	11	15	10	49	59	Hydroxylation	228085	Uncharacterized protein OS=Equus caballus GN=MYH11 PE=4 SV=1
F6X485	MYH9	250.07	17	21	17	34	40	Carbamidomethylation; Hydroxylation	206047	Uncharacterized protein (Fragment) OS=Equus caballus GN=MYH9 PE=4 SV=1
F6XTY0	MYH9	250.07	17	21	17	34	41	Carbamidomethylation; Hydroxylation	205869	Uncharacterized protein (Fragment) OS=Equus caballus GN=MYH9 PE=4 SV=1
F7BJV0	MYO1C	198.81	12	11	11	74	93	Carbamidomethylation	121874	Uncharacterized protein (Fragment) OS=Equus caballus GN=MYO1C PE=4 SV=1
F6QKR7	MYOC	280.04	56	30	30	25	16	Carbamidomethylation; Oxidation (M); Hydroxylation	56537	Uncharacterized protein (Fragment) OS=Equus caballus GN=MYOC PE=4 SV=1
F6X3K0	NCL	137.28	12	6	6	98	157		69306	Uncharacterized protein (Fragment) OS=Equus caballus GN=NCL PE=4 SV=1
F6VYL1	NID2	170.32	12	7	6	89	131		88349	Uncharacterized protein OS=Equus caballus GN=NID2 PE=4 SV=1
F6PVJ6	OGN	192.77	29	11	11	50	128		34064	Uncharacterized protein OS=Equus caballus GN=OGN PE=4 SV=1
F6QLR9	OLFML1	138.9	16	5	5	142	230	Carbamidomethylation	45942	Uncharacterized protein OS=Equus caballus GN=OLFML1 PE=4 SV=1
F7BCM8	OLFML3	103.49	7	3	3	149	372		46067	Uncharacterized protein OS=Equus caballus GN=OLFML3 PE=4 SV=1
F6WZ69	PCOLCE	121.88	8	3	3	154	251	Carbamidomethylation	48597	Uncharacterized protein OS=Equus caballus GN=PCOLCE PE=4 SV=1
F6UP14	PCOLCE2	147.7	9	3	3	145	276	Carbamidomethylation	42647	Uncharacterized protein (Fragment) OS=Equus caballus GN=PCOLCE2 PE=4 SV=1
Q6W8P9	PGFS	103.47	15	3	3	147	391	Carbamidomethylation	37040	Aldo-keto reductase family 1 member C23-like protein OS=Equus caballus GN=PGFS PE=1 SV=1
F7B1H5	PGFS	103.47	15	3	3	147	392	Carbamidomethylation	37211	Uncharacterized protein (Fragment) OS=Equus caballus GN=LOC100070616 PE=4 SV=1
F7D1R1	PGK1	138.94	11	3	3	126	351	Carbamidomethylation	42270	Phosphoglycerate kinase (Fragment) OS=Equus caballus GN=PGK1 PE=3 SV=1
P00559	PGK1	138.94	10	3	3	126	352	Carbamidomethylation	44603	Phosphoglycerate kinase 1 OS=Equus caballus GN=PGK1 PE=1 SV=2
F6W3M5	PKM	259	47	22	22	31	75	Carbamidomethylation; Hydroxylation	58734	Pyruvate kinase (Fragment) OS=Equus caballus GN=PKM PE=3 SV=1
F7BBP1	PLA2G2A	91.16	18	2	2	238	411	Carbamidomethylation	16284	Phospholipase A(2) OS=Equus caballus GN=SPLA2 PE=3 SV=1
F6WRA4	PLEC	231.09	7	29	29	32	69	Carbamidomethylation	519737	Uncharacterized protein OS=Equus caballus GN=PLEC PE=4 SV=1
F6WPZ3	PLEC	231.09	8	29	29	32	72	Carbamidomethylation	503374	Uncharacterized protein OS=Equus caballus GN=PLEC PE=4 SV=1
F6WQF0	PLEC	231.09	8	29	29	32	70	Carbamidomethylation	503364	Uncharacterized protein OS=Equus caballus GN=PLEC PE=4 SV=1
F6WQ73	PLEC	231.09	8	29	29	32	73	Carbamidomethylation	503768	Uncharacterized protein (Fragment) OS=Equus caballus GN=PLEC PE=4 SV=1
F6WQW5	PLEC	231.09	8	29	29	32	71	Carbamidomethylation	519186	Uncharacterized protein OS=Equus caballus GN=PLEC PE=4 SV=1
F6WXR4	PLEC	231.09	8	29	29	32	74	Carbamidomethylation	505568	Uncharacterized protein OS=Equus caballus GN=PLEC PE=4 SV=1
F7AGA5	PLS3	137.58	10	5	5	109	191	Carbamidomethylation	70784	Uncharacterized protein OS=Equus caballus GN=PLS3 PE=4 SV=1
F6Y0G5	POSTN	244.06	33	24	23	45	37	Carbamidomethylation; Oxidation (M)	93029	Uncharacterized protein OS=Equus caballus GN=POSTN PE=4 SV=1
F6S6J4	PRDX1	63.72	10	2	2	303	319		22134	Uncharacterized protein OS=Equus caballus GN=PRDX1 PE=4 SV=1
F6RZ46	PRELP	286.43	57	20	20	18	86	Carbamidomethylation; Oxidation (M); Hydroxylation	43475	Uncharacterized protein OS=Equus caballus GN=PRELP PE=4 SV=1
F7CS30	PTRF	99.6	10	3	3	167	184		43380	Uncharacterized protein OS=Equus caballus GN=PTRF PE=4 SV=1
F6ZD04	PYGB	59.65	5	2	2	284	222		87112	Alpha-1 4 glucan phosphorylase (Fragment) OS=Equus caballus GN=PYGB PE=3 SV=1
F6WQ44	QSOX1	67.16	5	3	3	168	152	Carbamidomethylation	78943	Sulfhydryl oxidase (Fragment) OS=Equus caballus GN=QSOX1 PE=4 SV=1
F6WR95	QSOX1	67.16	5	3	3	168	156	Carbamidomethylation	82071	Sulfhydryl oxidase (Fragment) OS=Equus caballus GN=QSOX1 PE=4 SV=1
F6XQN7	RAP1A	69.52	12	2	2	210	337		21029	Uncharacterized protein OS=Equus caballus GN=RAP1A PE=4 SV=1
F6SSK7	RAP1B	69.52	12	2	2	210	336		20853	Ras-related protein Rap-1b-like protein OS=Equus caballus GN=RAP1B PE=2 SV=1
F6PYW4	RHOC	97.99	21	4	4	181	334	Carbamidomethylation	22006	Uncharacterized protein OS=Equus caballus GN=RHOC PE=3 SV=1
F6ZX61	RPL13	95.31	14	3	3	198	298		24291	60S ribosomal protein L13 OS=Equus caballus GN=RPL13 PE=3 SV=1
F6YJR6	RPL18	108.2	20	3	3	182	387	Carbamidomethylation	21592	60S ribosomal protein L18 OS=Equus caballus GN=RPL18 PE=3 SV=1
F7AUY9	RPS27A	129.03	14	3	3	141	257		19552	Uncharacterized protein (Fragment) OS=Equus caballus GN=RPS27A PE=4 SV=1
F7BA94	RPS3	120.61	16	4	4	135	259		26674	Uncharacterized protein OS=Equus caballus GN=RPS3 PE=3 SV=1
F7DW15	RPS8	160.75	32	5	5	99	220	Carbamidomethylation	22182	40S ribosomal protein S8 (Fragment) OS=Equus caballus GN=RPS8 PE=3 SV=1
F7CDJ8	RPS9	55.27	10	2	2	188	454		22591	Uncharacterized protein OS=Equus caballus GN=RPS9 PE=3 SV=1
F7CI32	SELENBP1	146.39	15	6	6	112	153	Carbamidomethylation	52525	Uncharacterized protein OS=Equus caballus GN=SELENBP1 PE=4 SV=1
F7ASU6	SELENBP1	146.39	15	6	6	112	154	Carbamidomethylation	52814	Uncharacterized protein (Fragment) OS=Equus caballus GN=SELENBP1 PE=4 SV=1
F7DKR3	SELENBP1	146.39	15	6	6	112	155	Carbamidomethylation	53195	Uncharacterized protein (Fragment) OS=Equus caballus GN=SELENBP1 PE=4 SV=1
F7CYR1	SERPINC1	89.26	7	3	3	176	312	Carbamidomethylation	52370	Uncharacterized protein OS=Equus caballus GN=SERPINC1 PE=3 SV=1
F7BKE1	SERPINF1	176.3	21	6	6	91	170		46122	Uncharacterized protein OS=Equus caballus GN=SERPINF1 PE=3 SV=1
F7C177	SFPQ	61.76	8	2	2	244	282		48813	Uncharacterized protein (Fragment) OS=Equus caballus GN=SFPQ PE=4 SV=1
F7ATM2	SLC1A4	66.85	5	2	2	189	484		55274	Amino acid transporter (Fragment) OS=Equus caballus GN=SLC1A4 PE=3 SV=1
F6UPM7	SPTAN1	160.41	6	11	11	85	87		283549	Uncharacterized protein OS=Equus caballus GN=SPTAN1 PE=4 SV=1
F6UPN4	SPTAN1	160.41	6	11	11	85	88		285252	Uncharacterized protein OS=Equus caballus GN=SPTAN1 PE=4 SV=1
F6UPQ8	SPTAN1	160.41	6	11	11	85	89		285807	Uncharacterized protein OS=Equus caballus GN=SPTAN1 PE=4 SV=1
F6UQC4	SPTAN1	160.41	6	11	11	85	90		286028	Uncharacterized protein OS=Equus caballus GN=SPTAN1 PE=4 SV=1
F6X6S8	SPTBN1	182.56	6	11	11	67	79		249931	Uncharacterized protein OS=Equus caballus GN=SPTBN1 PE=4 SV=1
F6YIY1	SPTBN1	182.56	6	11	11	67	81		250108	Uncharacterized protein OS=Equus caballus GN=SPTBN1 PE=4 SV=1
F6QHQ9	SPTBN1	182.56	6	11	11	67	82		250056	Uncharacterized protein OS=Equus caballus GN=SPTBN1 PE=4 SV=1
F6QHW7	SPTBN1	182.56	6	11	11	67	83		250812	Uncharacterized protein OS=Equus caballus GN=SPTBN1 PE=4 SV=1
F6TH64	SPTBN1	182.56	6	11	11	67	80		265121	Uncharacterized protein OS=Equus caballus GN=SPTBN1 PE=4 SV=1
F6UM00	SPTBN1	182.56	6	11	11	67	85		273602	Uncharacterized protein OS=Equus caballus GN=SPTBN1 PE=4 SV=1
P27425	TF	181.19	16	9	9	88	113	Carbamidomethylation	78095	Serotransferrin OS=Equus caballus GN=TF PE=2 SV=1
F6VB94	TGFBI	277.44	40	25	24	27	24	Carbamidomethylation; Oxidation (M)	72583	Uncharacterized protein (Fragment) OS=Equus caballus GN=TGFBI PE=4 SV=1
F6YR34	THBS1	341.89	32	30	29	17	38	Carbamidomethylation; Oxidation (M)	129566	Uncharacterized protein OS=Equus caballus GN=THBS1 PE=4 SV=1
F7E0P3	THBS4	395.89	45	32	26	15	23	Carbamidomethylation; Oxidation (M); Hydroxylation	102893	Uncharacterized protein (Fragment) OS=Equus caballus GN=THBS4 PE=4 SV=1
F6ZC75	THY1	123.14	21	3	3	137	549	Carbamidomethylation	17918	Uncharacterized protein OS=Equus caballus GN=THY1 PE=4 SV=1
F7D9J2	TKT	110.2	8	3	3	183	315		64769	Uncharacterized protein (Fragment) OS=Equus caballus GN=TKT PE=4 SV=1
F6QIZ4	TLN1	96.97	4	5	5	146	236		269855	Uncharacterized protein OS=Equus caballus GN=TLN1 PE=4 SV=1
F6RZP8	TLN1	96.97	4	5	5	146	237		270275	Uncharacterized protein OS=Equus caballus GN=TLN1 PE=4 SV=1
F6PN89	TLN1	96.97	4	5	5	146	238		271992	Uncharacterized protein (Fragment) OS=Equus caballus GN=TLN1 PE=4 SV=1
F6PN81	TNC	235.05	15	24	24	39	53	Carbamidomethylation	224848	Uncharacterized protein (Fragment) OS=Equus caballus GN=TNC PE=4 SV=1
F7E0H3	TUBB	201.04	34	10	2	59	108	Carbamidomethylation; Oxidation (M); Hydroxylation	49671	Uncharacterized protein OS=Equus caballus GN=TUBB PE=3 SV=1
F7C6F2	UBA1	120.59	8	5	5	125	211	Carbamidomethylation	117956	Uncharacterized protein OS=Equus caballus GN=UBA1 PE=3 SV=1
A0A0B4J1C5	UBA52	129.03	19	3	3	141	281		14728	Uncharacterized protein OS=Equus caballus GN=UBA52 PE=4 SV=1
F6YM88	UBB	129.03	10	3	3	141	291		25762	Uncharacterized protein OS=Equus caballus GN=UBC PE=4 SV=1
Q8MKD1	UBB	129.03	8	3	3	141	292		34343	Polyubiquitin-B OS=Equus caballus GN=UBB PE=2 SV=3
F6XC16	VAT1	69.78	6	2	2	228	437	Carbamidomethylation	42643	Uncharacterized protein OS=Equus caballus GN=VAT1 PE=4 SV=1
F6ZSZ5	VCL	78.54	3	2	2	219	139		116734	Uncharacterized protein OS=Equus caballus GN=VCL PE=4 SV=1
F6ZT22	VCL	78.54	3	2	2	219	140		123870	Uncharacterized protein OS=Equus caballus GN=VCL PE=4 SV=1
F6ZT60	VCL	78.54	3	2	2	219	141		124241	Uncharacterized protein OS=Equus caballus GN=VCL PE=4 SV=1
F6TLU0	VDAC2	86.79	7	2	2	205	353		31770	Uncharacterized protein (Fragment) OS=Equus caballus GN=VDAC2 PE=4 SV=1
F7B5C4	VIM	303.71	73	31	26	16	3	Carbamidomethylation; Oxidation (M)	42144	Uncharacterized protein (Fragment) OS=Equus caballus GN=VIM PE=3 SV=1
F6V881	VTN	128.45	8	3	3	130	244	Carbamidomethylation	54236	Uncharacterized protein OS=Equus caballus GN=VTN PE=4 SV=1
F7D8I6	XDH	150.95	9	8	8	95	173	Carbamidomethylation	146670	Uncharacterized protein OS=Equus caballus GN=XDH PE=4 SV=1
F6ZFH9	YWHAG	56.93	6	2	2	170	311		24939	Uncharacterized protein (Fragment) OS=Equus caballus GN=YWHAG PE=3 SV=1
F7CCQ6	TNXB	339.89	24	76	76	11	46	Carbamidomethylation; Hydroxylation	445392	Uncharacterized protein OS=Equus caballus GN=TNXB PE=4 SV=1
H9GZQ9	IGHC1	240.83	49	13	10	51	120	Carbamidomethylation; Oxidation (M)	37437	Uncharacterized protein (Fragment) OS=Equus caballus GN=IGHC1 PE=4 SV=1
F6RRD0	EEF1A1	182.49	19	6	6	66	149	Carbamidomethylation; Hydroxylation	50104	Elongation factor 1-alpha OS=Equus caballus GN=EEF1A1 PE=3 SV=1
F6ZI35	HRG	177.52	42	10	10	73	151	Carbamidomethylation	26772	Uncharacterized protein (Fragment) OS=Equus caballus GN=HRG PE=4 SV=1
F6VYH8	HIST2H2BF	177.09	44	7	2	33	271	Oxidation (M)	13920	Histone H2B OS=Equus caballus GN=HIST2H2BF PE=3 SV=1
F7CVP9	RPL18A	86.32	12	2	2	241	568	Carbamidomethylation	20173	Uncharacterized protein (Fragment) OS=Equus caballus GN=RPL18A PE=3 SV=1
F6XH74	HMGB1	69.69	9	2	2	207	424		24357	High mobility group protein B1 OS=Equus caballus GN=HMGB1 PE=4 SV=1
