# Supplementary material for: Comparison between chaotropic and detergent‐based sample preparation workflow in tendon for mass spectrometry analysis
Source: Proteomics. 2017 Jun 22;17(13-14):1700018. doi: 10.1002/pmic.201700018 (PMC5575552; doi:10.1002/pmic.201700018)
Supplement: Supplementary file 3 — Supporting Information material [file PMIC-17-na-s003.xlsx]

## Sheet: Legend
Supplementary Table 3.
% of collagens and proteoglycans identified in GnHCl and GnHCl followed by RapiGest extraction

## Sheet: % collagens and PGs
								Normalized abundance
								GnHCl		GnHCl then Rapigest
Accession	Entrez Gene Name	Description	Peptide count	Unique peptides	Confidence score	Anova (p)	q Value	average		average
F6RTH9	COL1A2	Uncharacterized protein OS=Equus caballus GN=COL1A2 PE=4 SV=1	126	119	2598.86	1.58274e-05	2.57154e-05	1.11853e+07	9.32409	1.19367e+08	47.3833
F6RVX8	COL1A1	Uncharacterized protein (Fragment) OS=Equus caballus GN=COL1A1 PE=4 SV=1	134	122	2395.62	0.000621375	0.000323824	1.35825e+07	11.3224	3.40898e+07	13.5322
F6XIM5	COL2A1	Uncharacterized protein (Fragment) OS=Equus caballus GN=COL2A1 PE=4 SV=1	31	21	525.86	0.000206892	0.000142861	6.69502e+06	5.58097	1.78872e+07	7.10042
F6Y0G5	POSTN	Uncharacterized protein OS=Equus caballus GN=POSTN PE=4 SV=1	15	13	298.47	0.000439808	0.00026408	3.12357e+06	2.60381	1.46887e+07	5.83077
F6R4Y3	COL3A1	Uncharacterized protein OS=Equus caballus GN=COL3A1 PE=4 SV=1	105	89	2010.1	0.00398281	0.00125858	3.34106e+06	2.78511	1.01257e+07	4.01946
F6R735	COL6A3	Uncharacterized protein OS=Equus caballus GN=COL6A3 PE=4 SV=1	67	65	1480.99	9.87811e-05	9.40821e-05	1.31234e+07	10.9397	5.06989e+06	2.01252
F6RZ46	PRELP	Uncharacterized protein OS=Equus caballus GN=PRELP PE=4 SV=1	15	15	229.72	0.439012	0.0466374	1.0192e+07	8.49603	4.17812e+06	1.65853
F7CGV8	COL6A2	Uncharacterized protein (Fragment) OS=Equus caballus GN=COL6A2 PE=4 SV=1	32	30	660.39	0.142105	0.0182558	2.09545e+06	1.74677	3.72846e+06	1.48003
F6W1T4;F6SWA7;F6X1H9;F7BXQ8;F7CRV4	HIST1H2AJ	Histone H2A OS=Equus caballus GN=HIST1H2AH PE=3 SV=1	2	2	73.92	0.00405546	0.00125858	1.63412e+06	1.3622	3.56812e+06	1.41639
F6QD89	COL12A1	Uncharacterized protein OS=Equus caballus GN=COL12A1 PE=4 SV=1	46	46	871.65	0.859231	0.0835647	4.10032e+06	3.41802	3.2697e+06	1.29793
F6PUX2;F6S3E5	MSN	Uncharacterized protein OS=Equus caballus GN=MSN PE=4 SV=1	7	7	131.52	0.020041	0.00410031	719185	0.599512	2.33463e+06	0.926745
F6U3D3	COMP	Uncharacterized protein OS=Equus caballus GN=COMP PE=4 SV=1	23	19	511.89	0.00181106	0.000714606	4.07104e+06	3.39361	2.14777e+06	0.852569
F6UW03	COL6A1	Uncharacterized protein OS=Equus caballus GN=COL6A1 PE=4 SV=1	41	40	697.86	0.0892615	0.0127198	2.80855e+06	2.34121	1.98422e+06	0.787648
F7BTD8;F6ZXJ2	FBN1	Uncharacterized protein OS=Equus caballus GN=FBN1 PE=4 SV=1	26	26	628.11	0.0245076	0.00466836	1.53964e+06	1.28345	1.79104e+06	0.710965
F7BH47	COL5A2	Uncharacterized protein OS=Equus caballus GN=COL5A2 PE=4 SV=1	30	30	494.7	0.000350402	0.000215073	245230	0.204423	1.63611e+06	0.649463
O46542	DCN	Decorin OS=Equus caballus GN=DCN PE=2 SV=1	19	17	513.21	0.000709881	0.00035013	3.99313e+06	3.32867	1.45966e+06	0.579419
F6ZI51	ANXA2	Annexin OS=Equus caballus GN=ANXA2 PE=2 SV=1	9	8	225.75	0.000301482	0.000189252	525586	0.438128	1.41365e+06	0.561157
F7BAY6;P35747	ALB	Serum albumin OS=Equus caballus GN=ALB PE=4 SV=1	24	24	635.96	0.000138383	0.000112418	1.89357e+06	1.57848	1.35428e+06	0.537588
O46403	BGN	Biglycan OS=Equus caballus GN=BGN PE=2 SV=1	16	14	356.63	0.00424116	0.00128946	2.65344e+06	2.21191	1.27567e+06	0.506383
F6XKF5	COL5A3	Uncharacterized protein (Fragment) OS=Equus caballus GN=COL5A3 PE=4 SV=1	6	5	63.78	0.00047426	0.000267332	466759	0.38909	1.24775e+06	0.495301
F6SKT2	LUM	Uncharacterized protein OS=Equus caballus GN=LUM PE=4 SV=1	11	11	236.76	0.000179282	0.000130312	4.06357e+06	3.38739	1.00781e+06	0.400058
F6VB94;F6UMQ4	TGFBI	Uncharacterized protein (Fragment) OS=Equus caballus GN=TGFBI PE=4 SV=1	18	16	392.02	0.00179049	0.000714606	328027	0.273443	998460	0.396344
F6PLH0	COL5A1	Uncharacterized protein (Fragment) OS=Equus caballus GN=COL5A1 PE=4 SV=1	21	19	270.11	0.00161804	0.00065722	144293	0.120283	976386	0.387582
F6Q0M8	COL4A2	Uncharacterized protein (Fragment) OS=Equus caballus GN=COL4A2 PE=4 SV=1	6	5	101.15	0.00238231	0.000843597	299521	0.24968	802380	0.318509
F7D854	CAT	Catalase (Fragment) OS=Equus caballus GN=CAT PE=3 SV=1	17	16	443.43	0.0157515	0.00339894	1.52177e+06	1.26855	799146	0.317226
F7CN05;F7CS60;Q28377	FN1	Fibronectin OS=Equus caballus GN=FN1 PE=4 SV=1	49	46	974.89	0.271233	0.031744	1.24828e+06	1.04057	783976	0.311204
F6SMZ4	EMILIN1	Uncharacterized protein OS=Equus caballus GN=EMILIN1 PE=4 SV=1	6	6	95.85	0.00424834	0.00128946	834065	0.695276	669330	0.265694
F7ALC9	ANXA7	Annexin OS=Equus caballus GN=ANXA7 PE=3 SV=1	2	2	1.96	0.925493	0.0890681	516459	0.43052	664844	0.263914
F7E0P3	THBS4	Uncharacterized protein (Fragment) OS=Equus caballus GN=THBS4 PE=4 SV=1	17	11	424.55	0.012887	0.00293478	651301	0.542924	619220	0.245803
F7AJD4	AHNAK	Uncharacterized protein (Fragment) OS=Equus caballus GN=AHNAK PE=4 SV=1	37	35	648.52	0.0103617	0.002405	374646	0.312305	587404	0.233173
F7C2J3	CILP	Uncharacterized protein OS=Equus caballus GN=CILP PE=4 SV=1	17	16	354.53	0.151739	0.0193714	619098	0.51608	537041	0.213181
F6V3A1	SORBS2	Uncharacterized protein OS=Equus caballus GN=SORBS2 PE=4 SV=1	2	2	30.94	0.0624642	0.00980278	1.23045e+06	1.0257	513042	0.203655
F7CCQ6	TNXB	Uncharacterized protein OS=Equus caballus GN=TNXB PE=4 SV=1	35	34	730.17	0.237427	0.028389	376490	0.313842	470965	0.186952
F6TVN1	CEP162	Uncharacterized protein OS=Equus caballus GN=CEP162 PE=4 SV=1	3	3	66.45	3.58134e-06	7.06559e-06	1.00255e+06	0.835722	452492	0.179619
F6SSX7	MAST4	Uncharacterized protein OS=Equus caballus GN=MAST4 PE=4 SV=1	3	2	17.92	0.0273665	0.005073	361371	0.301238	372393	0.147824
F7B5C4	VIM	Uncharacterized protein (Fragment) OS=Equus caballus GN=VIM PE=3 SV=1	10	6	233.55	0.00534274	0.00152133	495296	0.412878	360403	0.143064
F6W3M5	PKM	Pyruvate kinase (Fragment) OS=Equus caballus GN=PKM PE=3 SV=1	9	7	131.72	0.00208448	0.00078544	280270	0.233632	322817	0.128144
F6PVJ6	OGN	Uncharacterized protein OS=Equus caballus GN=OGN PE=4 SV=1	8	8	225.33	0.00780371	0.00203342	1.87686e+06	1.56454	321599	0.127661
A2Q126	FMOD	Fibromodulin OS=Equus caballus GN=FMOD PE=2 SV=1	6	6	166.33	0.000472095	0.000267332	1.70634e+06	1.4224	314409	0.124807
F6VVM5	COL4A1	Uncharacterized protein (Fragment) OS=Equus caballus GN=COL4A1 PE=4 SV=1	5	4	96.08	4.63539e-05	5.33466e-05	57519.5	0.0479482	314222	0.124732
F6UPM7	SPTAN1	Uncharacterized protein OS=Equus caballus GN=SPTAN1 PE=4 SV=1	11	10	147.31	4.03657e-05	4.84748e-05	453027	0.377643	280821	0.111474
F6XHX6	COL18A1	Uncharacterized protein (Fragment) OS=Equus caballus GN=COL18A1 PE=4 SV=1	3	2	38.64	0.00224897	0.000817336	35080.8	0.0292434	235386	0.093438
F7BGS8	FLNA	Uncharacterized protein OS=Equus caballus GN=FLNA PE=4 SV=1	25	21	564.89	0.0037986	0.00121999	248611	0.207242	212768	0.0844596
F6ZY40;F6UCU8	LMNA	Uncharacterized protein OS=Equus caballus GN=LMNA PE=3 SV=1	17	14	405.7	0.0100914	0.00238911	406735	0.339054	202053	0.0802062
F7E284	ASPN	Uncharacterized protein OS=Equus caballus GN=ASPN PE=4 SV=1	8	7	211.87	0.0256744	0.00482408	186832	0.155743	195098	0.0774454
Q28372;F7DHZ1	GSN	Gelsolin OS=Equus caballus GN=GSN PE=1 SV=2	9	8	163.85	0.0568689	0.00918565	147689	0.123113	192462	0.0763991
F7D917	PGD	6-phosphogluconate dehydrogenase, decarboxylating (Fragment) OS=Equus caballus GN=PGD PE=3 SV=1	2	2	30.77	0.0205461	0.00414083	407936	0.340055	188341	0.0747629
F6R1X9;F6Z8K0;F7CZ92	ACTC1	Uncharacterized protein OS=Equus caballus GN=ACTC1 PE=3 SV=1	15	5	262.19	0.00457645	0.00137395	361109	0.301021	175967	0.0698509
F6T9W9	MMP3	Stromelysin-1 (Fragment) OS=Equus caballus GN=MMP3 PE=4 SV=1	9	9	221.01	0.0766289	0.0113183	378571	0.315577	170068	0.0675094
F7C108	LOX	Uncharacterized protein OS=Equus caballus GN=LOX PE=4 SV=1	4	4	68.96	0.00160712	0.00065722	214055	0.178436	167848	0.0666282
F6X485;F7BV56	MYH9	Uncharacterized protein (Fragment) OS=Equus caballus GN=MYH9 PE=4 SV=1	22	17	352.66	0.341745	0.0382152	232457	0.193776	163151	0.0647639
F7DQI1	ANGPTL7	Uncharacterized protein OS=Equus caballus GN=ANGPTL7 PE=4 SV=1	3	3	69.56	0.661756	0.0662808	199954	0.166682	159433	0.0632879
F6T962	EFEMP2	Uncharacterized protein OS=Equus caballus GN=EFEMP2 PE=4 SV=1	2	2	31.91	0.00258651	0.000904311	151927	0.126646	151631	0.0601907
F7C0I7;F7DMY7	HSPG2	Uncharacterized protein (Fragment) OS=Equus caballus GN=HSPG2 PE=4 SV=1	19	16	411.28	0.0876653	0.0126303	127669	0.106424	149806	0.0594662
F6U661	COL11A1	Uncharacterized protein (Fragment) OS=Equus caballus GN=COL11A1 PE=4 SV=1	5	3	68.27	0.481419	0.050559	100771	0.0840029	148453	0.0589292
F6WBC8	MAMDC2	Uncharacterized protein OS=Equus caballus GN=MAMDC2 PE=4 SV=1	5	5	84.95	0.403415	0.043188	381176	0.317748	147092	0.0583889
F6T2K8	DPT	Uncharacterized protein OS=Equus caballus GN=DPT PE=4 SV=1	9	9	123.69	0.00211248	0.00078544	107712	0.0897889	146367	0.0581011
F7DZ82	ACTN1	Uncharacterized protein (Fragment) OS=Equus caballus GN=ACTN1 PE=4 SV=1	7	5	110.15	0.00101412	0.000459188	1.17828e+06	0.982215	144959	0.0575425
A2Q0Z0;F6Q4R1;F7C4C2	EEF1A1	Elongation factor 1-alpha 1 OS=Equus caballus GN=EEF1A1 PE=2 SV=1	4	3	71.96	0.104331	0.0142971	55322.7	0.0461169	114707	0.0455337
F6W3T1	LDHA	L-lactate dehydrogenase (Fragment) OS=Equus caballus GN=LDHA PE=3 SV=1	3	3	26.77	0.00826317	0.00211327	97349.8	0.0811507	113299	0.0449748
F6QIZ4	TLN1	Uncharacterized protein OS=Equus caballus GN=TLN1 PE=4 SV=1	5	4	23.42	0.000132539	0.000110933	666303	0.555429	110899	0.0440219
F6PRL4;F6PWV1;F6SK17;F6WFI8	HIST3H2BA	Histone H2B OS=Equus caballus GN=HIST3H2BB PE=3 SV=1	3	2	39.62	0.0959235	0.0135176	151660	0.126423	109970	0.0436531
F6T0V0	MATR3	Uncharacterized protein (Fragment) OS=Equus caballus GN=MATR3 PE=4 SV=1	3	3	37.01	0.0323003	0.00577367	110911	0.092455	106609	0.0423191
F6W6G5;F6VSC4	MYH11	Uncharacterized protein (Fragment) OS=Equus caballus GN=MYH11 PE=4 SV=1	11	5	178.88	0.0255112	0.00482408	58056.2	0.0483956	105129	0.0417317
F6U4X2	AFP	Alpha-fetoprotein (Fragment) OS=Equus caballus GN=AFP PE=4 SV=1	2	2	28.68	9.27599e-05	9.15026e-05	570068	0.475208	99434.8	0.0394712
F6UZI2	F13A1	Uncharacterized protein (Fragment) OS=Equus caballus GN=F13A1 PE=4 SV=1	5	5	81.86	0.00865635	0.00211586	133245	0.111073	94321.1	0.0374413
H9GZQ9	IGHC1	Uncharacterized protein (Fragment) OS=Equus caballus GN=IGHC1 PE=4 SV=1	6	4	115.1	0.621346	0.0630951	63167.4	0.0526563	94064.7	0.0373395
F6RDD3;F6RF57	HBB	Hemoglobin subunit beta OS=Equus caballus GN=HBB PE=3 SV=1	4	4	112.95	0.00470314	0.00139681	146523	0.122142	92190.6	0.0365956
F6VN96	CDH13	Uncharacterized protein OS=Equus caballus GN=CDH13 PE=4 SV=1	2	2	53.98	0.069328	0.0106976	17624.3	0.0146916	85624.9	0.0339893
F7ALF9	LMNB2	Uncharacterized protein (Fragment) OS=Equus caballus GN=LMNB2 PE=3 SV=1	4	3	46.52	0.000115107	0.000105356	333566	0.278061	77804.2	0.0308848
F6RKC6	FHL1	Uncharacterized protein (Fragment) OS=Equus caballus GN=FHL1 PE=4 SV=1	2	2	55.11	0.093097	0.0131866	26716.5	0.0222708	74655.7	0.029635
F7ABC9	FBLN1	Uncharacterized protein (Fragment) OS=Equus caballus GN=FBLN1 PE=4 SV=1	7	7	149.12	0.00273089	0.000926219	137624	0.114723	74575.5	0.0296032
F6YR34	THBS1	Uncharacterized protein OS=Equus caballus GN=THBS1 PE=4 SV=1	14	13	323.59	0.00151777	0.000637256	326380	0.27207	72473.9	0.0287689
F6QKR7	MYOC	Uncharacterized protein (Fragment) OS=Equus caballus GN=MYOC PE=4 SV=1	11	10	229.41	0.754585	0.0739078	53837.7	0.044879	71932.9	0.0285542
F6YRC5	IQGAP1	Uncharacterized protein (Fragment) OS=Equus caballus GN=IQGAP1 PE=4 SV=1	12	12	178.21	0.663101	0.0662808	85462.6	0.0712416	71293.3	0.0283003
F6U187	ATP5B	ATP synthase subunit beta OS=Equus caballus GN=ATP5B PE=3 SV=1	3	3	34.79	0.000179006	0.000130312	102682	0.0855959	68638.6	0.0272465
F6QX36	ITIH1	Uncharacterized protein (Fragment) OS=Equus caballus GN=ITIH1 PE=4 SV=1	5	5	112.34	0.0100516	0.00238911	107667	0.0897509	68150.4	0.0270527
F6QCV1	H2AFY	Core histone macro-H2A OS=Equus caballus GN=H2AFY PE=4 SV=1	2	2	39.44	0.0869598	0.0126303	46220.4	0.0385293	60163.4	0.0238822
F6YV40;F6RBE2	GAPDHS	Glyceraldehyde-3-phosphate dehydrogenase OS=Equus caballus GN=LOC100054877 PE=3 SV=1	5	5	66.49	1.05031e-07	3.97259e-07	129275	0.107764	60020.5	0.0238255
F6RZI5	IKBKB	Uncharacterized protein OS=Equus caballus GN=IKBKB PE=4 SV=1	3	3	37.62	0.643731	0.0648911	105861	0.0882454	60015.4	0.0238234
F6Q4Q1	HNRNPK	Uncharacterized protein OS=Equus caballus GN=HNRNPK PE=4 SV=1	4	4	76.38	0.400052	0.0429946	56025	0.0467024	57071.6	0.0226549
F6VFV9	HIST1H4A	Histone H4 OS=Equus caballus GN=LOC100063835 PE=3 SV=1	3	3	73.51	0.388691	0.0426025	29657.1	0.0247222	53300.3	0.0211579
F7BJV0	MYO1C	Uncharacterized protein (Fragment) OS=Equus caballus GN=MYO1C PE=4 SV=1	8	6	139.57	0.340299	0.0382082	62514.5	0.052112	51666.1	0.0205092
F6V016;F6UM00	SPTBN1	Uncharacterized protein OS=Equus caballus GN=SPTBN1 PE=4 SV=1	17	14	329.99	0.0386244	0.00658534	65120.8	0.0542846	49874.3	0.0197979
Q29482	CLU	Clusterin OS=Equus caballus GN=CLU PE=2 SV=1	8	8	186.89	6.18761e-05	6.83619e-05	151514	0.126302	49811.2	0.0197728
F7BKY7	S100A10	Uncharacterized protein OS=Equus caballus GN=S100A10 PE=4 SV=1	2	2	53.71	0.00640915	0.00177024	235172	0.196039	49543.1	0.0196664
P27425;F6ZEH8	TF	Serotransferrin OS=Equus caballus GN=TF PE=2 SV=1	6	6	147.45	0.0188158	0.00390753	48576.6	0.0404934	49198.5	0.0195296
F7BBP1	PLA2G2A	Phospholipase A(2) OS=Equus caballus GN=SPLA2 PE=3 SV=1	2	2	45.71	0.152191	0.0193714	94065.3	0.0784128	46160.8	0.0183238
F6PN81	TNC	Uncharacterized protein (Fragment) OS=Equus caballus GN=TNC PE=4 SV=1	10	10	174.65	0.58337	0.0601229	141285	0.117775	45492.9	0.0180587
F7AQ43;F6VHM2	DES	Uncharacterized protein OS=Equus caballus GN=DES PE=3 SV=1	11	8	264.32	2.20625e-05	3.34087e-05	118924	0.099135	42727.8	0.016961
F7B812	HTRA1	Uncharacterized protein (Fragment) OS=Equus caballus GN=HTRA1 PE=4 SV=1	6	5	79.65	0.589923	0.0605723	199995	0.166715	42491.9	0.0168674
F6SYI2	CRYAB	Uncharacterized protein OS=Equus caballus GN=CRYAB PE=3 SV=1	5	4	109.47	0.336602	0.0379474	132641	0.11057	41988.6	0.0166676
F6WZ69	PCOLCE	Uncharacterized protein OS=Equus caballus GN=PCOLCE PE=4 SV=1	2	2	50.66	0.0988486	0.0137198	61351.3	0.0511424	40960.8	0.0162596
F7D8I6;F6T479	XDH	Uncharacterized protein OS=Equus caballus GN=XDH PE=4 SV=1	4	4	70.84	0.107621	0.0144298	37925.7	0.0316148	40771	0.0161843
F6WPZ3	PLEC	Uncharacterized protein OS=Equus caballus GN=PLEC PE=4 SV=1	25	21	484.27	0.000229421	0.000150874	76924.2	0.0641239	39324.3	0.01561
F7DZE7	ADIPOQ	Uncharacterized protein OS=Equus caballus GN=ADIPOQ PE=4 SV=1	2	2	56.15	0.00843997	0.00211476	106033	0.0883888	39313.3	0.0156057
F7BK38	LAMB2	Uncharacterized protein OS=Equus caballus GN=LAMB2 PE=4 SV=1	8	7	187.34	0.319918	0.0365136	40401.3	0.0336785	38770.9	0.0153903
F6ZI35	HRG	Uncharacterized protein (Fragment) OS=Equus caballus GN=HRG PE=4 SV=1	7	6	155.5	0.0206888	0.00414083	146602	0.122207	37771.9	0.0149938
F6UZH0	AMBP	Uncharacterized protein OS=Equus caballus GN=AMBP PE=4 SV=1	4	3	62.77	0.00679192	0.00185739	125185	0.104354	37178.3	0.0147581
F6QYS3	ECM1	Uncharacterized protein OS=Equus caballus GN=ECM1 PE=4 SV=1	2	2	56.39	0.0657352	0.0102002	49559.7	0.0413129	36706.7	0.0145709
F7DWN5;F6ZUY5	GNAI2	Uncharacterized protein (Fragment) OS=Equus caballus GN=GNAI2 PE=4 SV=1	2	2	43.34	0.00096057	0.00044219	41718	0.0347761	34559.2	0.0137185
F7E3Y7	HSPB1	Uncharacterized protein OS=Equus caballus GN=HSPB1 PE=3 SV=1	4	4	70.23	0.116577	0.015333	61502.1	0.0512681	33894.1	0.0134545
F7AGA5	PLS3	Uncharacterized protein OS=Equus caballus GN=PLS3 PE=4 SV=1	3	3	57.06	0.00152274	0.000637256	40956.6	0.0341414	31427.9	0.0124755
F6TNE1	RPS5	Uncharacterized protein OS=Equus caballus GN=RPS5 PE=3 SV=1	2	2	63.83	0.913418	0.0882134	63965.6	0.0533216	31280.8	0.0124171
F6W787	ANXA6	Annexin OS=Equus caballus GN=ANXA6 PE=3 SV=1	5	4	111.89	7.13167e-05	7.57616e-05	40080.5	0.0334111	31030.2	0.0123176
F6W7V0;F6ZND8;F7D5X8	KRT5	Uncharacterized protein OS=Equus caballus GN=KRT5 PE=3 SV=1	6	2	106.25	0.018526	0.00390608	84104.4	0.0701094	30337	0.0120424
C6L1J5	LDHB	L-lactate dehydrogenase OS=Equus caballus GN=LDHB PE=2 SV=1	2	2	18.96	0.00118145	0.000526326	53675.2	0.0447436	30170.3	0.0119763
F6SXQ9	CDC42	Uncharacterized protein OS=Equus caballus GN=CDC42 PE=3 SV=1	2	2	45.37	0.0014781	0.000637256	43862.4	0.0365637	29591.1	0.0117463
F6WQ44	QSOX1	Sulfhydryl oxidase (Fragment) OS=Equus caballus GN=QSOX1 PE=4 SV=1	5	5	122.86	0.177873	0.0218353	70117.1	0.0584495	29064.5	0.0115373
F6SRP7	CAP1	Adenylyl cyclase-associated protein OS=Equus caballus GN=CAP1 PE=3 SV=1	3	3	37.07	0.0149874	0.00328539	22101.4	0.0184237	28850.3	0.0114523
F6ZR63;F6U1J0	CFH	Uncharacterized protein OS=Equus caballus GN=CFH PE=4 SV=1	4	3	18.64	0.059511	0.00950129	61433.3	0.0512108	28019.9	0.0111227
F7BKE1	SERPINF1	Uncharacterized protein OS=Equus caballus GN=SERPINF1 PE=3 SV=1	2	2	52.97	0.0324006	0.00577367	58892.1	0.0490924	25596.8	0.0101608
F7BV85	CLTC	Uncharacterized protein (Fragment) OS=Equus caballus GN=CLTC PE=4 SV=1	5	5	83.3	0.00856756	0.00211476	52155.8	0.0434771	24852.3	0.00986527
F7BRR9	COL11A2	Uncharacterized protein OS=Equus caballus GN=COL11A2 PE=4 SV=1	5	2	83.47	0.490743	0.051343	37898.7	0.0315923	24738.9	0.00982026
F7C113	HNRNPH1	Uncharacterized protein (Fragment) OS=Equus caballus GN=HNRNPH1 PE=4 SV=1	2	2	48.47	0.000943926	0.000441893	20626.6	0.0171943	24626.1	0.00977546
F7DK11	PPL	Uncharacterized protein (Fragment) OS=Equus caballus GN=PPL PE=4 SV=1	2	2	62.94	0.0371878	0.00641965	29987.6	0.0249977	24440.7	0.00970188
A0A0B4J1C5	UBA52	Uncharacterized protein OS=Equus caballus GN=UBA52 PE=4 SV=1	4	4	105.18	0.00273975	0.000926219	46303.6	0.0385986	24339.8	0.00966182
F6VYL1	NID2	Uncharacterized protein OS=Equus caballus GN=NID2 PE=4 SV=1	6	6	138.19	0.0130692	0.00293478	60818.7	0.0506984	23990.8	0.0095233
F7CKH3	ALDH1A1	Retinal dehydrogenase 1 OS=Equus caballus GN=ALDH1A1 PE=3 SV=1	2	2	20.25	0.00857526	0.00211476	26936.2	0.022454	23980.4	0.00951916
F6SJK9	KRT10	Uncharacterized protein (Fragment) OS=Equus caballus GN=LOC100053935 PE=3 SV=1	4	3	93.63	0.0761845	0.0113183	52611.1	0.0438565	23617.3	0.009375
F7E208	VCAN	Uncharacterized protein OS=Equus caballus PE=4 SV=1	2	2	35.16	0.346172	0.0385364	48765.2	0.0406506	23537.2	0.00934321
Q28381	HAPLN1	Hyaluronan and proteoglycan link protein 1 OS=Equus caballus GN=HAPLN1 PE=2 SV=1	3	3	40.98	0.10722	0.0144298	45388.6	0.0378359	23051.2	0.00915032
F6XJR7	CSRP1	Uncharacterized protein OS=Equus caballus GN=CSRP1 PE=4 SV=1	2	2	37.29	0.305891	0.0350787	37659.2	0.0313926	22968.4	0.00911742
F6ZD04	PYGB	Alpha-1,4 glucan phosphorylase (Fragment) OS=Equus caballus GN=PYGB PE=3 SV=1	4	4	73.73	0.106419	0.0144085	48263.6	0.0402325	22800.7	0.00905088
F7DXG8	CFL1	Uncharacterized protein OS=Equus caballus GN=CFL1 PE=4 SV=1	2	2	24.17	2.29817e-05	3.34087e-05	11173.9	0.00931456	22317.5	0.00885907
F7CL15	ANXA5	Annexin (Fragment) OS=Equus caballus GN=ANXA5 PE=3 SV=1	4	3	87.73	0.0364282	0.00632808	40380.9	0.0336615	22195.8	0.00881077
F6V4L4	GLUD1	Uncharacterized protein (Fragment) OS=Equus caballus PE=3 SV=1	3	3	80.66	0.00521891	0.00151259	17830.5	0.0148635	21328.4	0.00846643
F7BTW7;F7BLE3	C3	Uncharacterized protein OS=Equus caballus GN=LOC100060539 PE=4 SV=1	10	9	157.78	0.0195442	0.0040285	64391.9	0.0536771	21099.6	0.00837561
F7CL80	DSTN	Uncharacterized protein (Fragment) OS=Equus caballus GN=DSTN PE=4 SV=1	2	2	27.85	0.0601836	0.00955344	43012.9	0.0358555	20900.4	0.00829653
F7DZD2	GSTT1	Uncharacterized protein OS=Equus caballus GN=LOC100050322 PE=3 SV=1	3	2	71.78	1.56918e-05	2.57154e-05	41455	0.0345569	20888.1	0.00829164
F7BA94;F7B4L9	RPS3	Uncharacterized protein OS=Equus caballus GN=RPS3 PE=3 SV=1	2	2	41.82	5.45017e-10	7.52682e-09	17384.7	0.0144919	20373.7	0.00808744
F6QCH9	MECP2	Uncharacterized protein OS=Equus caballus GN=MECP2 PE=4 SV=1	2	2	35.41	0.0169212	0.00359516	10545.7	0.00879089	20303.5	0.00805957
F6XUJ2	ATP5A1	ATP synthase subunit alpha OS=Equus caballus GN=ATP5A1 PE=3 SV=1	3	2	59.06	0.0893408	0.0127198	29445.1	0.0245454	20294.5	0.00805603
F7CZS6	MDH1	Malate dehydrogenase OS=Equus caballus GN=MDH1 PE=3 SV=1	2	2	26.15	0.0877981	0.0126303	40649.9	0.0338857	20040.6	0.00795522
F6WBG0	RPL13A	Uncharacterized protein OS=Equus caballus GN=RPL13A PE=3 SV=1	3	2	42.6	0.829572	0.0809653	13153.7	0.0109649	19084.7	0.00757577
F6QLR9	OLFML1	Uncharacterized protein OS=Equus caballus GN=OLFML1 PE=4 SV=1	2	2	56.64	0.00356611	0.0011588	37644.4	0.0313803	18759.8	0.00744681
F7APU2	CFI	Uncharacterized protein (Fragment) OS=Equus caballus GN=CFI PE=3 SV=1	2	2	40.26	0.172885	0.0214132	17883.2	0.0149074	18525.3	0.00735373
F6ZNX3	COL14A1	Uncharacterized protein OS=Equus caballus GN=COL14A1 PE=4 SV=1	4	4	66.66	0.0722866	0.010851	20603.9	0.0171754	18356.6	0.00728677
F6WR77	KIF20A	Kinesin-like protein OS=Equus caballus GN=KIF20A PE=3 SV=1	2	2	54.28	0.137102	0.0176954	118242	0.0985661	18355.1	0.00728616
F7C3C6	ACAN	Uncharacterized protein OS=Equus caballus GN=ACAN PE=4 SV=1	6	6	143.79	0.353505	0.0390559	62173	0.0518274	17586.7	0.00698114
F7DEW5	CORO1C	Coronin (Fragment) OS=Equus caballus GN=CORO1C PE=3 SV=1	2	2	49.15	3.76218e-05	4.72333e-05	27420.1	0.0228574	17477.8	0.00693792
F6TLU0	VDAC2	Uncharacterized protein (Fragment) OS=Equus caballus GN=VDAC2 PE=4 SV=1	2	2	29.85	0.0615876	0.00972045	25398.5	0.0211721	16807.7	0.00667193
F7C6F2	UBA1	Uncharacterized protein OS=Equus caballus GN=UBA1 PE=3 SV=1	3	3	45.56	0.00503821	0.0014804	42469.4	0.0354024	16121.2	0.00639941
F7B320	DPYSL2	Uncharacterized protein OS=Equus caballus GN=DPYSL2 PE=4 SV=1	5	4	74.65	0.0260285	0.00485757	56579.3	0.0471645	15976.9	0.00634211
F7DW69;F7A6V7	HSPA1A	Uncharacterized protein (Fragment) OS=Equus caballus GN=HSPA1A PE=3 SV=1	4	2	106.38	0.0221869	0.00432508	37434.9	0.0312057	15633	0.0062056
F6S6J4	PRDX1	Uncharacterized protein OS=Equus caballus GN=PRDX1 PE=4 SV=1	2	2	38.65	0.323635	0.0367858	20301.7	0.0169235	15510	0.00615677
F6ZSZ5	VCL	Uncharacterized protein OS=Equus caballus GN=VCL PE=4 SV=1	3	3	58.24	0.00192494	0.000748843	59980.6	0.0499998	15047.7	0.00597327
F6USP9;P80010	PLG	Uncharacterized protein (Fragment) OS=Equus caballus GN=LOC100050531 PE=3 SV=1	4	3	56.87	0.0244896	0.00466836	17352.3	0.0144649	14986	0.0059488
F6YV53	ACTN4	Uncharacterized protein (Fragment) OS=Equus caballus GN=ACTN4 PE=4 SV=1	7	4	112.93	0.000273988	0.000175993	41424.3	0.0345312	14855.1	0.00589681
F7BA08	HNRNPR	Uncharacterized protein OS=Equus caballus GN=HNRNPR PE=4 SV=1	2	2	37.77	0.000830622	0.000396272	18208	0.0151782	14804.1	0.00587656
F6Y5I8	FBLN2	Uncharacterized protein OS=Equus caballus GN=FBLN2 PE=4 SV=1	7	7	106.85	0.113337	0.0151015	54789.2	0.0456723	14593.2	0.00579285
F6TVY8	HADHA	Uncharacterized protein OS=Equus caballus GN=HADHA PE=3 SV=1	2	2	17.27	9.37302e-06	1.72592e-05	12411.8	0.0103465	14575.2	0.00578571
F7C177	SFPQ	Uncharacterized protein (Fragment) OS=Equus caballus GN=SFPQ PE=4 SV=1	4	4	68.1	0.326902	0.0370049	33751	0.0281348	14510.9	0.00576019
F7B0S3	MFGE8	Uncharacterized protein (Fragment) OS=Equus caballus GN=MFGE8 PE=4 SV=1	4	4	65.84	0.000120994	0.000105356	106621	0.0888793	14502.7	0.00575694
F6Z041	APOH	Uncharacterized protein OS=Equus caballus GN=APOH PE=4 SV=1	3	3	58.59	0.00629802	0.00175712	21069	0.0175631	13819.5	0.00548574
F7ASU6	SELENBP1	Uncharacterized protein (Fragment) OS=Equus caballus GN=SELENBP1 PE=4 SV=1	4	4	60.1	0.000193532	0.000137063	23225.5	0.0193608	12636	0.00501592
F6UP14	PCOLCE2	Uncharacterized protein (Fragment) OS=Equus caballus GN=PCOLCE2 PE=4 SV=1	2	2	33	0.0101203	0.00238911	32573.8	0.0271535	12483	0.00495521
F6YX05	MYH10	Uncharacterized protein OS=Equus caballus GN=MYH10 PE=4 SV=1	8	2	118.73	0.498652	0.0519736	24808.2	0.0206801	11654.9	0.0046265
F6VSN9	PDIA3	Protein disulfide-isomerase (Fragment) OS=Equus caballus GN=PDIA3 PE=3 SV=1	2	2	16.89	0.00213079	0.00078544	100742	0.0839788	11297.1	0.00448443
F7A860	LGALS3	Galectin OS=Equus caballus GN=LGALS3 PE=4 SV=1	2	2	40.53	0.0223923	0.00432508	38673.3	0.0322381	11174.8	0.00443592
F6V7C1	ENO1	Enolase 1 OS=Equus caballus GN=ENO1 PE=2 SV=1	3	3	80.9	3.14509e-05	4.34344e-05	36543.8	0.0304629	11109.3	0.00440991
Q8HZM6;F7A0T0	ANXA1	Annexin A1 OS=Equus caballus GN=ANXA1 PE=2 SV=3	3	2	62.26	1.14243e-06	2.42728e-06	9052.4	0.00754608	10710.8	0.00425172
F6SP02	YWHAQ	Uncharacterized protein OS=Equus caballus GN=YWHAQ PE=3 SV=1	2	2	39.2	8.58853e-07	1.97683e-06	36839.7	0.0307095	10248.2	0.00406808
F6S6S0	HMGB1	Uncharacterized protein OS=Equus caballus GN=LOC100050136 PE=4 SV=1	2	2	48.41	0.254202	0.0301338	585.254	0.000487867	9047.53	0.00359147
F6S9R7	ANXA4	Annexin OS=Equus caballus GN=ANXA4 PE=3 SV=1	2	2	41.27	0.00794619	0.00205119	1333.74	0.00111181	8305.75	0.00329701
F6V881	VTN	Uncharacterized protein OS=Equus caballus GN=VTN PE=4 SV=1	4	4	70.78	0.00552236	0.00155643	23373.7	0.0194843	8046.1	0.00319395
F6Q947	COL15A1	Uncharacterized protein (Fragment) OS=Equus caballus GN=COL15A1 PE=4 SV=1	2	2	40.16	0.399306	0.0429946	17108.1	0.0142613	7844.68	0.00311399
F6VJR6	A1BG	Alpha-1B-glycoprotein OS=Equus caballus GN=A1BG PE=4 SV=1	5	3	63.6	0.101158	0.0139702	36072.9	0.0300703	7538.54	0.00299246
F6X7Q3	SDHA	Uncharacterized protein (Fragment) OS=Equus caballus GN=SDHA PE=4 SV=1	4	3	57.1	0.0290053	0.00527066	8224.66	0.00685607	7434.51	0.00295117
F6XH19	NID1	Uncharacterized protein OS=Equus caballus GN=NID1 PE=4 SV=1	2	2	33.77	0.10456	0.0142971	22728.8	0.0189467	7284.74	0.00289172
F7C2Y5	AEBP1	Uncharacterized protein (Fragment) OS=Equus caballus GN=AEBP1 PE=4 SV=1	3	3	64.13	0.0559208	0.00908565	47581.3	0.0396637	7098.7	0.00281787
F6SSK7	RAP1B	Ras-related protein Rap-1b-like protein OS=Equus caballus GN=RAP1B PE=2 SV=1	2	2	40.27	0.0971377	0.0136192	78567.1	0.0654935	6963.88	0.00276435
F6TGW9	CYB5R3	Uncharacterized protein (Fragment) OS=Equus caballus GN=CYB5R3 PE=4 SV=1	2	2	21.5	0.0710458	0.0107263	7855.2	0.00654809	6405.75	0.0025428
F6RRV1	FETUB	Uncharacterized protein OS=Equus caballus GN=FETUB PE=4 SV=1	2	2	41.88	0.160202	0.020113	19449.1	0.0162127	5793.81	0.00229989
F7CTJ3	ITIH2	Uncharacterized protein OS=Equus caballus GN=ITIH2 PE=4 SV=1	3	3	60.52	3.31855e-05	4.36476e-05	48588.7	0.0405035	5093.32	0.00202182
F6S3F4	CPNE1	Uncharacterized protein OS=Equus caballus GN=CPNE1 PE=4 SV=1	2	2	31.41	0.022133	0.00432508	8633.61	0.00719697	4831.44	0.00191787
H9H007	ALDH1L1	10-formyltetrahydrofolate dehydrogenase OS=Equus caballus GN=ALDH1L1 PE=3 SV=1	2	2	47.48	0.0700168	0.0107263	12483.7	0.0104064	4758.13	0.00188877
F6UN85	CES1	Carboxylic ester hydrolase OS=Equus caballus GN=LOC100147112 PE=3 SV=1	2	2	35.53	0.000832128	0.000396272	39805.2	0.0331816	3487.12	0.00138423
F6ZBW3	TPM4	Tropomyosin alpha-4 chain (Fragment) OS=Equus caballus GN=TPM4 PE=3 SV=1	2	2	31.74	0.0420273	0.00707814	12789	0.0106609	2880	0.00114323
F6TGA5;F6QAD8	RAB1B	Uncharacterized protein OS=Equus caballus GN=RAB1B PE=3 SV=1	2	2	33.05	0.00844137	0.00211476	17374.7	0.0144835	2472.31	0.000981398
F6RHD5	APRT	Uncharacterized protein (Fragment) OS=Equus caballus GN=APRT PE=4 SV=1	2	2	21.5	0.032922	0.00582899	20603.4	0.0171749	2086.64	0.000828302
F6SLX2	CYFIP1	Uncharacterized protein OS=Equus caballus GN=CYFIP1 PE=4 SV=1	2	2	25.77	0.00996197	0.00238911	20791.4	0.0173317	1932.44	0.000767091
F7CYR1	SERPINC1	Uncharacterized protein OS=Equus caballus GN=SERPINC1 PE=3 SV=1	3	2	54.69	0.0408148	0.0069161	14807.7	0.0123437	1534.62	0.000609178
F7AXI9	PRDX6	Uncharacterized protein (Fragment) OS=Equus caballus GN=PRDX6 PE=4 SV=1	2	2	17.12	0.0163426	0.00349915	6172.85	0.00514568	871.191	0.000345824
F7CS30	PTRF	Uncharacterized protein OS=Equus caballus GN=PTRF PE=4 SV=1	2	2	49.76	0.0203694	0.00413686	80129.1	0.0667956	305.889	0.000121425
F6YDH6	SOD1	Superoxide dismutase [Cu-Zn] (Fragment) OS=Equus caballus GN=SOD1 PE=3 SV=1	2	2	34.21	0.0647484	0.0101038	1486.57	0.0012392	127.035	5.04273e-05
		sum						1.19962e+08	100	2.51917e+08	100
Collagens percentage of abundant identified proteins by method
								Normalized abundance
								GnHCl		GnHCl then Rapigest
Accession	Entrez Gene Name	Description	Peptide count	Unique peptides	Confidence score	Anova (p)	q Value	average	%	average	%
F6RTH9	COL1A2	Uncharacterized protein OS=Equus caballus GN=COL1A2 PE=4 SV=1	126	119	2598.86	1.58274e-05	2.57154e-05	1.11853e+07	9.32409	1.19367e+08	47.3833	10.6717
F6RVX8	COL1A1	Uncharacterized protein (Fragment) OS=Equus caballus GN=COL1A1 PE=4 SV=1	134	122	2395.62	0.000621375	0.000323824	1.35825e+07	11.3224	3.40898e+07	13.5322	2.50984
F6XIM5	COL2A1	Uncharacterized protein (Fragment) OS=Equus caballus GN=COL2A1 PE=4 SV=1	31	21	525.86	0.000206892	0.000142861	6.69502e+06	5.58097	1.78872e+07	7.10042	2.67171
F6R4Y3	COL3A1	Uncharacterized protein OS=Equus caballus GN=COL3A1 PE=4 SV=1	105	89	2010.1	0.00398281	0.00125858	3.34106e+06	2.78511	1.01257e+07	4.01946	3.03068
F6R735	COL6A3	Uncharacterized protein OS=Equus caballus GN=COL6A3 PE=4 SV=1	67	65	1480.99	9.87811e-05	9.40821e-05	1.31234e+07	10.9397	5.06989e+06	2.01252	0.386323
F7CGV8	COL6A2	Uncharacterized protein (Fragment) OS=Equus caballus GN=COL6A2 PE=4 SV=1	32	30	660.39	0.142105	0.0182558	2.09545e+06	1.74677	3.72846e+06	1.48003	1.77931
F6QD89	COL12A1	Uncharacterized protein OS=Equus caballus GN=COL12A1 PE=4 SV=1	46	46	871.65	0.859231	0.0835647	4.10032e+06	3.41802	3.2697e+06	1.29793	0.797425
F6UW03	COL6A1	Uncharacterized protein OS=Equus caballus GN=COL6A1 PE=4 SV=1	41	40	697.86	0.0892615	0.0127198	2.80855e+06	2.34121	1.98422e+06	0.787648	0.706492
F7BH47	COL5A2	Uncharacterized protein OS=Equus caballus GN=COL5A2 PE=4 SV=1	30	30	494.7	0.000350402	0.000215073	245230	0.204423	1.63611e+06	0.649463	6.67174
F6XKF5	COL5A3	Uncharacterized protein (Fragment) OS=Equus caballus GN=COL5A3 PE=4 SV=1	6	5	63.78	0.00047426	0.000267332	466759	0.38909	1.24775e+06	0.495301	2.67322
F6PLH0	COL5A1	Uncharacterized protein (Fragment) OS=Equus caballus GN=COL5A1 PE=4 SV=1	21	19	270.11	0.00161804	0.00065722	144293	0.120283	976386	0.387582	6.76666
F6Q0M8	COL4A2	Uncharacterized protein (Fragment) OS=Equus caballus GN=COL4A2 PE=4 SV=1	6	5	101.15	0.00238231	0.000843597	299521	0.24968	802380	0.318509	2.67888
F6VVM5	COL4A1	Uncharacterized protein (Fragment) OS=Equus caballus GN=COL4A1 PE=4 SV=1	5	4	96.08	4.63539e-05	5.33466e-05	57519.5	0.0479482	314222	0.124732	5.46289
F6XHX6	COL18A1	Uncharacterized protein (Fragment) OS=Equus caballus GN=COL18A1 PE=4 SV=1	3	2	38.64	0.00224897	0.000817336	35080.8	0.0292434	235386	0.093438	6.70983
F6U661	COL11A1	Uncharacterized protein (Fragment) OS=Equus caballus GN=COL11A1 PE=4 SV=1	5	3	68.27	0.481419	0.050559	100771	0.0840029	148453	0.0589292	1.47317
F7BRR9	COL11A2	Uncharacterized protein OS=Equus caballus GN=COL11A2 PE=4 SV=1	5	2	83.47	0.490743	0.051343	37898.7	0.0315923	24738.9	0.00982026	1.53195
F6ZNX3	COL14A1	Uncharacterized protein OS=Equus caballus GN=COL14A1 PE=4 SV=1	4	4	66.66	0.0722866	0.010851	20603.9	0.0171754	18356.6	0.00728677	1.12242
F6Q947	COL15A1	Uncharacterized protein (Fragment) OS=Equus caballus GN=COL15A1 PE=4 SV=1	2	2	40.16	0.399306	0.0429946	17108.1	0.0142613	7844.68	0.00311399	2.18086
								sum	48.6459		79.7617
Proteoglycans percentage of abund identified proteins by method
								Normalized abundance
								Guanidine		Guanidine then Rapigest
Accession	Entrez Gene Name	Description	Peptide count	Unique peptides	Confidence score	Anova (p)	q Value	average	%	average	%
F6RZ46	PRELP	Uncharacterized protein OS=Equus caballus GN=PRELP PE=4 SV=1	15	15	229.72	0.439012	0.0466374	1.0192e+07	8.49603	4.17812e+06	1.65853	2.43937
O46542	DCN	Decorin OS=Equus caballus GN=DCN PE=2 SV=1	19	17	513.21	0.000709881	0.00035013	3.99313e+06	3.32867	1.45966e+06	0.579419	2.73566
O46403	BGN	Biglycan OS=Equus caballus GN=BGN PE=2 SV=1	16	14	356.63	0.00424116	0.00128946	2.65344e+06	2.21191	1.27567e+06	0.506383	2.08004
F6SKT2	LUM	Uncharacterized protein OS=Equus caballus GN=LUM PE=4 SV=1	11	11	236.76	0.000179282	0.000130312	4.06357e+06	3.38739	1.00781e+06	0.400058	4.03207
F6PVJ6	OGN	Uncharacterized protein OS=Equus caballus GN=OGN PE=4 SV=1	8	8	225.33	0.00780371	0.00203342	1.87686e+06	1.56454	321599	0.127661	5.83601
A2Q126	FMOD	Fibromodulin OS=Equus caballus GN=FMOD PE=2 SV=1	6	6	166.33	0.000472095	0.000267332	1.70634e+06	1.4224	314409	0.124807	5.42712
F7E284	ASPN	Uncharacterized protein OS=Equus caballus GN=ASPN PE=4 SV=1	8	7	211.87	0.0256744	0.00482408	186832	0.155743	195098	0.0774454	0.95763
F7C0I7;F7DMY7	HSPG2	Uncharacterized protein (Fragment) OS=Equus caballus GN=HSPG2 PE=4 SV=1	19	16	411.28	0.0876653	0.0126303	127669	0.106424	149806	0.0594662	0.852229
F7E208	VCAN	Uncharacterized protein OS=Equus caballus PE=4 SV=1	2	2	35.16	0.346172	0.0385364	48765.2	0.0406506	23537.2	0.00934321	2.07184
Q28381	HAPLN1	Hyaluronan and proteoglycan link protein 1 OS=Equus caballus GN=HAPLN1 PE=2 SV=1	3	3	40.98	0.10722	0.0144298	45388.6	0.0378359	23051.2	0.00915032	1.96903
F7C3C6	ACAN	Uncharacterized protein OS=Equus caballus GN=ACAN PE=4 SV=1	6	6	143.79	0.353505	0.0390559	62173	0.0518274	17586.7	0.00698114	3.53523
								sum	20.8034		3.55924
